# Supplementary material for: The fine-scale architecture of structural variants in 17 mouse genomes
Source: Genome Biol. 2012 Mar 20;13(3):R18. doi: 10.1186/gb-2012-13-3-r18 (PMC3439969; doi:10.1186/gb-2012-13-3-r18)
Supplement: Additional file 2 — Chromosome 19 gold-standard data set. Columns 1 to 3: chromosome, approximate SV start and end coordinates (bp). Column 4: SV length (bp). Column 5: PEM pattern (Table 1; Additional file 1). Columns 6 to13: strain distribution pattern (SDP) across eight classical strains (1 = SV present; 0 = SV absent). Column 14: has SV been PCRed (1 = yes). [file gb-2012-13-3-r18-S2.XLS]

## Sheet: Additional file 2
CHR	SV_START	SV_END	SV_LENGTH	PEM_PATTERN	A_J	AKR_J	BALB_cJ	C3H_HeJ	C57BL_6J	CBA_J	DBA_2J	LP_J	PCRed
19	3205551	3206280	730	Q6	1	1	1	1	0	1	1	1	0
19	3223444	3229283	5840	Q6	0	0	0	0	0	0	1	0	0
19	3441625	3441803	179	Q7	1	1	1	1	0	1	1	0	0
19	3607295	3607490	196	H1	1	1	1	1	0	1	1	0	0
19	4022665	4022884	220	Q7	1	1	1	1	0	1	1	1	0
19	4278909	4279029	121	H2	0	0	0	0	0	1	1	0	0
19	4310167	4310380	214	H2	1	1	1	1	0	1	1	0	1
19	4345879	4346043	165	H2	1	1	1	1	0	1	1	0	0
19	4388374	4388595	222	H2	1	1	1	1	0	1	1	0	0
19	4428256	4428389	134	H2	1	1	1	1	0	1	1	0	0
19	4585269	4585369	101	Q7	1	1	1	1	0	1	1	0	0
19	4630343	4630484	142	H1	1	1	1	1	0	1	1	0	0
19	4639375	4639587	213	H1	1	1	1	1	0	1	1	0	0
19	4818278	4820189	1912	H3	1	1	1	1	0	0	0	0	0
19	4845052	4845341	290	H2	0	0	0	0	0	1	1	0	0
19	4895591	4895759	169	H1	1	1	1	1	0	1	1	0	0
19	4924979	4925206	228	H2	1	1	1	1	0	1	1	0	0
19	4939318	4939715	398	Q7	1	1	1	1	0	1	1	0	1
19	4967174	4967361	188	H1	1	1	1	1	0	1	1	0	0
19	4973717	4974000	284	H2	0	0	0	0	0	1	1	0	0
19	5077685	5077961	277	Q7	1	1	1	1	0	0	0	0	0
19	5205017	5205182	166	Q7	1	1	1	1	0	1	1	0	0
19	5221445	5221629	185	H2	1	1	1	1	0	0	0	0	0
19	5386154	5386379	226	H2	1	1	1	1	0	0	0	0	0
19	5399454	5399673	220	Q7	1	1	1	1	0	0	0	0	0
19	5406363	5406830	468	H2	1	1	1	1	0	0	0	0	0
19	5435940	5436826	887	H2	1	1	1	1	0	0	0	0	1
19	5443309	5443709	401	Q7	1	1	1	1	0	0	0	0	0
19	5445444	5445543	100	Q3	1	1	1	1	0	1	1	0	0
19	5492788	5493522	735	Q6	0	0	0	0	0	0	1	0	0
19	5597448	5597665	218	Q7	1	1	1	1	0	1	1	1	0
19	5792250	5792442	193	H1	0	0	0	0	0	1	1	0	0
19	6004145	6004691	547	Q7	0	1	0	1	0	1	1	0	0
19	6022691	6022873	183	H2	1	1	1	1	0	1	1	0	0
19	6055150	6057762	2613	Q6	1	1	1	1	0	1	1	1	0
19	6290648	6290872	225	H3	0	0	0	0	0	1	1	0	0
19	6380204	6380390	187	H2	0	0	0	0	0	1	1	0	0
19	6395353	6395610	258	H2	0	0	0	0	0	1	1	0	0
19	6558426	6559112	687	Q7	0	0	0	0	0	1	1	0	0
19	6565969	6566096	128	H1	0	0	0	0	0	1	1	0	0
19	6603051	6603255	205	H2	0	0	0	0	0	1	1	0	0
19	6633820	6634570	751	Q7	0	0	0	0	0	1	1	0	0
19	6667695	6667939	245	Q7	0	0	0	0	0	1	1	0	0
19	6679848	6680037	190	H2	0	0	0	0	0	1	1	0	0
19	7198190	7198860	671	Q7	0	0	0	0	0	1	1	0	0
19	7327200	7327425	226	H2	0	0	0	0	0	1	1	0	0
19	7343569	7348613	5045	Q6	0	0	0	0	0	0	1	0	0
19	7506236	7506374	139	H1	0	0	0	0	0	1	1	0	0
19	7570828	7571039	212	H2	0	0	0	0	0	1	1	0	0
19	7644621	7645421	801	Q7	0	0	0	0	0	1	1	0	0
19	8112859	8113094	236	H2	0	0	0	0	0	1	1	0	0
19	8163360	8164004	645	Q7	0	0	0	0	0	1	1	0	0
19	8309130	8311315	2186	H2	0	0	0	0	0	1	1	0	0
19	8335903	8336007	105	H1	0	0	0	0	0	1	1	0	0
19	8386397	8386972	576	Q7	0	0	0	0	0	1	1	0	0
19	8420723	8421193	471	Q7	0	0	0	0	0	1	1	0	0
19	8524585	8526459	1875	H2	0	0	0	0	0	1	1	0	0
19	8775549	8775751	203	H2	0	0	0	0	0	1	1	0	0
19	8801017	8801139	123	H1	0	0	0	0	0	1	1	0	0
19	8801397	8801630	234	H1	0	0	0	0	0	1	1	0	0
19	8801813	8802204	392	H1	0	0	0	0	0	1	1	0	0
19	8811024	8811232	209	H1	0	0	0	0	0	1	1	0	0
19	8963728	8965068	1341	Q6	1	1	0	1	0	1	0	1	0
19	9031720	9031897	178	H1	1	0	1	1	0	0	0	0	0
19	9226758	9236231	9474	H2	1	0	1	1	0	0	0	0	0
19	9247032	9253477	6446	Q3	1	0	1	1	0	0	0	0	0
19	9254594	9494165	239572	Q4	1	0	1	1	0	0	0	0	0
19	9526474	9529291	2818	H2	1	0	1	1	0	0	0	0	0
19	9536403	9536602	200	Q9	1	0	1	1	0	0	0	0	0
19	9552758	9557901	5144	H2	1	0	1	1	0	0	0	0	0
19	9576608	9582370	5763	H2	1	0	1	1	0	0	0	0	0
19	9661987	9677870	15884	Q4	1	0	1	1	0	0	0	0	0
19	10180642	10180843	202	H2	1	0	1	1	0	1	1	0	0
19	10184784	10185066	283	H2	1	0	1	1	0	1	1	0	0
19	10232779	10232979	201	H1	1	0	1	1	0	1	1	0	0
19	10240669	10240871	203	H2	1	0	1	1	0	1	1	0	0
19	10254727	10254940	214	H2	1	0	1	1	0	1	1	0	0
19	10402390	10402495	106	H1	1	1	1	1	0	1	1	0	0
19	10545553	10546229	677	Q7	1	1	1	1	0	1	1	0	0
19	10583655	10584333	679	Q7	1	1	1	1	0	1	1	0	0
19	10642651	10642933	283	H1	1	0	1	1	0	1	1	0	0
19	10745476	10745601	126	H2	1	0	0	1	0	1	1	0	0
19	10747303	10747557	255	Q7	1	0	0	0	0	0	0	0	0
19	10789472	10789793	322	H1	0	0	0	1	0	1	1	0	0
19	10792089	10792501	413	H1	0	0	0	1	0	1	1	0	0
19	10825480	10825594	115	Q7	0	0	0	1	0	1	1	0	0
19	10826429	10826723	295	H1	0	0	0	1	0	1	1	0	0
19	10876747	10876971	225	H1	1	0	0	0	0	0	0	0	0
19	10882116	10882566	451	H2	1	0	0	1	0	1	1	0	0
19	10960413	10961366	954	H1	0	0	0	1	0	1	1	0	0
19	10961890	10962063	174	Q5	0	0	0	1	0	1	1	0	0
19	11028973	11030916	1944	H2	1	0	0	0	0	0	0	0	0
19	11052136	11052298	163	H1	1	0	0	0	0	0	0	0	0
19	11225076	11226711	1636	H2	1	0	0	0	0	0	0	0	0
19	11234141	11234392	252	H1	1	0	0	0	0	0	0	0	0
19	11291621	11298428	6808	H2	1	1	1	0	0	0	0	0	0
19	11651260	11652196	937	H2	1	0	1	0	0	0	0	0	0
19	11667529	11674335	6807	H2	1	0	1	0	0	0	0	0	0
19	11853619	11866329	12711	Q6	0	1	0	0	0	0	0	0	0
19	11860350	11860455	106	H1	1	0	1	0	0	0	0	0	0
19	11917580	11917991	412	H1	1	0	1	0	0	0	0	0	0
19	11980538	11980987	450	H1	1	0	1	0	0	0	0	0	0
19	12013039	12013228	190	H2	1	0	1	1	0	1	1	0	0
19	12016883	12017063	181	H2	1	0	1	1	0	1	1	0	0
19	12023375	12023542	168	H1	1	0	1	1	0	1	1	0	0
19	12059347	12059587	241	H1	1	0	1	1	0	1	1	0	0
19	12143362	12143858	497	H2	0	0	0	1	0	1	1	0	0
19	12156812	12157078	267	H1	0	0	0	1	0	1	1	0	0
19	12157399	12157525	127	H1	0	0	0	1	0	1	1	0	0
19	12158450	12158818	369	H1	0	0	0	1	0	1	1	0	0
19	12159478	12159999	522	H1	0	0	0	1	0	1	1	0	0
19	12160270	12160377	108	H1	0	0	0	1	0	1	1	0	0
19	12160719	12161223	505	H2	0	0	0	1	0	1	1	0	0
19	12232566	12236005	3440	H2	0	0	0	1	0	1	1	0	0
19	12242173	12244905	2733	Q4	0	0	0	1	0	1	1	0	0
19	12246147	12250088	3942	H1	0	0	0	1	0	1	1	0	0
19	12250485	12313115	62631	Q4	1	0	1	0	0	0	0	0	0
19	12321958	12322766	809	H1	1	0	1	0	0	0	0	0	0
19	12347585	12347749	165	Q7	1	0	1	0	0	0	0	0	0
19	12521918	12529301	7384	H2	1	0	1	0	0	0	0	0	0
19	12559554	12559678	125	Q9	1	0	1	0	0	0	0	0	0
19	12577593	12583801	6209	H2	0	0	0	1	0	1	1	0	0
19	12630984	12631987	1004	H1	0	0	0	1	0	1	1	0	0
19	12653992	12657571	3580	H1	1	0	1	0	0	0	0	0	0
19	12667757	12669636	1880	H1	1	0	1	0	0	0	0	0	0
19	12889411	12889636	226	H2	1	0	1	1	0	1	1	0	0
19	12896235	12897552	1318	H2	1	0	1	1	0	1	1	0	0
19	12994650	12994827	178	Q9	0	0	0	1	0	0	0	0	0
19	13046100	13046299	200	Q9	0	0	0	1	0	1	1	0	0
19	13454774	13455227	454	H2	0	0	0	1	0	1	1	0	0
19	13530267	13530435	169	H1	0	0	0	1	0	1	1	0	0
19	13612132	13614931	2800	H2	0	0	0	1	0	1	1	0	0
19	13844926	13851717	6792	H2	0	0	0	1	0	1	1	0	0
19	13941175	13941516	342	H1	0	0	0	1	0	1	1	0	0
19	13946344	13946741	398	H2	0	1	0	1	0	1	1	0	0
19	13973917	13980811	6895	H2	0	1	0	1	0	1	1	0	0
19	14073042	14085960	12919	H2	0	0	0	1	0	1	1	0	0
19	14099032	14099511	480	H2	0	0	0	1	0	1	1	0	0
19	14246742	14247664	923	H2	0	0	0	1	0	1	1	0	0
19	14285689	14286160	472	H1	0	0	0	1	0	1	1	0	0
19	14309941	14310248	308	H1	0	1	0	1	0	1	1	0	0
19	14331273	14331751	479	H2	0	0	0	1	0	1	1	0	0
19	14336013	14342471	6459	H2	0	0	0	1	0	1	1	0	0
19	14345054	14345171	118	H1	0	0	0	1	0	1	1	0	0
19	14388359	14388559	201	H1	0	0	0	1	0	1	1	0	0
19	14633637	14633949	313	Q7	0	1	0	1	0	1	1	0	0
19	14643946	14644142	197	H2	0	1	0	1	0	1	1	0	0
19	14841008	14841342	335	H1	0	1	0	0	0	0	0	0	0
19	14865804	14867152	1349	H2	0	1	0	1	0	1	1	0	0
19	15011724	15012393	670	Q7	0	1	0	0	0	0	0	0	1
19	15219993	15227269	7277	Q6	0	1	0	0	0	0	0	0	1
19	15601503	15602001	499	H2	1	1	1	1	0	1	1	0	0
19	15913884	15921093	7210	H2	1	1	0	1	0	1	1	0	0
19	15955384	15956418	1035	H1	0	1	0	0	0	0	0	0	0
19	15957725	15959468	1744	H1	0	1	0	0	0	0	0	0	0
19	15980147	15983976	3830	Q6	1	1	1	1	0	1	1	0	0
19	15980612	15981451	840	Q6	1	1	1	1	0	1	1	0	1
19	15989371	15995461	6091	Q6	1	1	1	1	0	1	1	0	0
19	16001979	16002135	157	H1	0	1	0	1	0	1	1	0	0
19	16030995	16032917	1923	H2	0	0	1	0	0	0	0	0	0
19	16581926	16582401	476	H1	0	1	0	0	0	0	0	0	0
19	16872865	16874361	1497	H1	0	0	0	1	0	0	0	0	0
19	16875697	16876189	493	Q7	0	0	0	0	0	1	1	0	1
19	16880194	16880721	528	H2	0	0	0	0	0	1	1	0	0
19	16908382	16909328	947	H1	0	0	1	0	0	0	0	0	0
19	16927415	16927640	226	H1	1	0	0	0	0	1	1	1	0
19	16962920	16964623	1704	H1	0	0	0	0	0	1	1	0	0
19	16964275	16964421	147	Q9	1	0	1	0	0	0	0	1	0
19	17048989	17049118	130	H1	0	0	0	0	0	1	1	0	0
19	17092341	17094993	2653	H2	1	1	0	1	0	1	1	1	0
19	17119262	17121532	2271	Q7	0	0	0	0	0	1	1	0	0
19	17135859	17136020	162	H1	1	1	0	1	0	0	0	0	0
19	17149543	17150012	470	H1	0	0	0	0	0	1	1	1	0
19	17150821	17151054	234	H2	0	0	0	0	0	1	1	1	0
19	17158090	17158274	185	H1	0	0	0	0	0	1	1	1	0
19	17213619	17213787	169	Q7	1	1	1	1	0	1	1	1	0
19	17220181	17220334	154	H5	0	0	0	0	0	1	1	1	0
19	17220299	17220721	423	H1	0	0	0	0	0	1	1	1	0
19	17248231	17249107	877	H2	0	0	0	0	0	1	1	1	0
19	17320034	17320138	105	Q7	1	1	1	1	0	1	1	1	1
19	17320684	17321987	1304	H1	1	1	1	1	0	0	0	0	1
19	17321348	17321577	230	H1	0	0	0	0	0	1	1	1	0
19	17332632	17332815	184	H2	0	0	0	0	0	1	1	1	0
19	17335498	17336485	988	H1	0	0	0	0	0	1	1	1	0
19	17354796	17356108	1313	H1	0	0	0	0	0	1	1	1	0
19	17366946	17367281	336	Q7	1	1	1	1	0	1	1	1	1
19	17376657	17384083	7427	Q7	1	1	1	1	0	1	1	1	0
19	17399581	17399732	152	Q7	1	1	1	1	0	1	1	1	0
19	17451872	17452339	468	H3	0	0	0	0	0	1	1	0	0
19	17461463	17461641	179	H2	0	0	0	0	0	1	1	0	0
19	17489974	17490454	481	H1	0	0	0	0	0	1	1	0	0
19	17504253	17504536	284	Q7	0	0	1	0	0	1	1	0	1
19	17742949	17743240	292	H2	0	0	0	0	0	1	1	0	0
19	17918389	17918598	210	H2	0	0	0	0	0	1	1	0	0
19	17931774	17932131	358	H2	0	0	0	0	0	1	1	0	0
19	17942733	17943192	460	H2	0	0	0	0	0	1	1	0	0
19	18002617	18003037	421	H2	0	0	0	0	0	1	1	0	0
19	18010323	18016822	6500	H2	0	0	0	0	0	1	1	0	0
19	18133391	18135229	1839	H2	0	0	0	0	0	1	1	0	0
19	18171215	18175109	3895	H2	0	0	0	0	0	1	1	1	0
19	18196181	18196507	327	H2	0	0	0	0	0	1	1	1	0
19	18269596	18271803	2208	H2	1	1	1	1	0	0	0	1	0
19	18301098	18307353	6256	H2	0	1	1	0	0	1	1	0	0
19	18318067	18324441	6375	H2	0	0	0	1	0	0	0	0	0
19	18338186	18341478	3293	H2	0	1	1	0	0	0	0	0	0
19	18342335	18342450	116	H1	0	1	1	0	0	1	1	0	0
19	18360645	18367123	6479	H2	1	1	1	1	0	1	1	1	0
19	18471129	18471810	682	H2	0	0	0	0	0	0	0	1	0
19	18557970	18564868	6899	H2	0	1	1	0	0	0	0	0	0
19	18565811	18566078	268	Q2	0	1	1	0	0	0	0	0	0
19	18691837	18692008	172	H2	1	0	0	1	0	1	1	0	0
19	18773304	18774085	782	H1	1	0	0	1	0	1	0	0	0
19	18868336	18868642	307	Q7	0	1	0	0	0	0	0	0	1
19	18883578	18883752	175	H1	0	1	0	0	0	0	0	0	0
19	18925342	18926935	1594	H1	1	0	1	1	0	1	0	1	0
19	18994641	18998897	4257	H2	0	1	1	0	0	0	0	1	0
19	19000955	19001335	381	H2	0	1	1	0	0	0	0	1	0
19	19396531	19397253	723	H1	1	0	1	1	0	1	0	0	0
19	19489016	19490701	1686	H1	1	0	1	1	0	1	0	0	0
19	19535340	19535678	339	H1	0	1	0	0	0	0	0	0	0
19	19837933	19841669	3737	H1	1	0	0	1	0	1	0	0	0
19	19870057	19870503	447	H2	0	1	1	0	0	0	1	1	0
19	19888771	19889453	683	Q3	0	1	1	0	0	0	1	1	1
19	19929328	19930488	1161	H1	0	1	0	0	0	0	0	0	0
19	19944915	19951346	6432	H2	1	1	0	1	0	1	1	1	0
19	19975973	19976186	214	H1	0	1	0	0	0	0	0	0	0
19	19990884	19991335	452	H2	0	0	0	1	0	0	1	1	0
19	20058243	20058557	315	Q2	1	0	0	0	0	1	0	0	0
19	20058243	20058549	307	Q5	1	0	0	0	0	1	0	0	0
19	20100830	20101192	363	Q7	0	0	0	1	0	0	1	1	0
19	20117999	20118803	805	H1	0	1	1	0	0	0	0	0	0
19	20137862	20138249	388	H1	1	0	0	0	0	1	0	0	0
19	20142130	20142339	210	H1	1	0	0	0	0	1	0	0	0
19	20169793	20170231	439	H1	0	0	0	1	0	0	1	1	0
19	20214318	20218864	4547	H2	1	1	1	1	0	1	1	1	0
19	20266357	20266469	113	H1	1	0	0	1	0	1	1	1	0
19	20362742	20364628	1887	H2	0	1	1	1	0	0	1	1	0
19	20504850	20505010	161	H2	1	1	1	1	0	1	1	1	0
19	20548784	20550670	1887	Q3	1	1	1	1	0	1	1	1	1
19	20635571	20635972	402	H1	0	1	0	0	0	0	0	0	0
19	20641843	20650806	8964	H3	0	1	0	0	0	0	0	0	0
19	20823378	20829910	6533	H2	1	0	1	0	0	1	0	0	0
19	20841040	20849232	8193	H2	1	0	1	0	0	1	0	0	0
19	20864743	20864790	48	Q5	1	0	1	0	0	1	0	0	1
19	20882792	20882909	118	H1	1	0	1	0	0	1	0	0	0
19	20914187	20918243	4057	H2	0	1	1	0	0	0	0	0	0
19	20930269	20930426	158	H1	0	1	1	0	0	0	0	0	0
19	20936777	20936918	142	H1	0	1	1	0	0	0	0	0	0
19	21132818	21139176	6359	H2	0	1	1	0	0	0	0	0	0
19	21143596	21143841	246	H1	0	1	1	0	0	0	0	0	0
19	21366118	21367116	999	H2	0	1	1	0	0	0	0	0	0
19	21368096	21368327	232	H1	0	1	1	0	0	0	0	0	0
19	21371172	21371371	200	H2	0	1	1	0	0	0	0	0	0
19	21436064	21436231	168	H1	0	1	1	0	0	0	0	1	0
19	21523042	21524212	1171	H2	1	1	1	0	0	0	0	1	0
19	21574994	21575192	199	Q5	1	1	1	0	0	0	0	1	1
19	21578264	21578383	120	Q7	1	1	1	1	0	1	1	1	0
19	21589843	21590053	211	H1	1	1	1	0	0	0	0	1	0
19	21593257	21593438	182	H2	0	1	1	1	0	1	1	1	0
19	21607024	21608932	1909	H2	1	1	1	1	0	1	1	1	0
19	21672836	21672891	56	Q5	0	1	0	0	0	0	0	1	1
19	21678008	21678269	262	Q7	0	0	0	0	0	0	0	1	1
19	21688473	21688605	133	H1	0	0	0	0	0	0	0	1	0
19	21913649	21913848	200	Q7	0	0	0	1	0	1	1	1	0
19	21956097	21956321	225	Q1	1	1	1	1	0	1	1	1	0
19	21965487	21965685	199	Q9	0	0	0	1	0	1	1	1	0
19	21985954	21986392	439	Q7	0	0	0	1	0	1	1	1	0
19	21992466	21992586	121	H2	0	0	0	1	0	1	1	1	1
19	21994383	22009089	14707	H3	0	0	0	1	0	1	1	1	0
19	22011683	22013072	1390	Q2	1	1	1	1	0	1	1	1	1
19	22023635	22023841	207	H1	1	0	1	0	0	0	0	0	0
19	22024819	22027978	3160	H1	1	0	1	0	0	0	0	0	0
19	22050674	22056911	6238	H2	1	1	1	1	0	1	1	1	0
19	22075765	22075903	139	H1	1	0	1	0	0	0	0	0	0
19	22193098	22193304	207	H2	1	1	1	0	0	0	0	0	0
19	22210585	22211095	511	H1	0	1	0	1	0	1	1	1	0
19	22229785	22229948	164	H1	1	0	1	0	0	0	0	0	0
19	22232963	22233744	782	H2	1	0	1	0	0	0	0	0	0
19	22251752	22253119	1368	H2	1	0	1	0	0	0	0	0	0
19	22328475	22328697	223	H2	1	1	1	1	0	1	1	1	0
19	22401821	22402446	626	Q2	1	1	1	0	0	0	0	1	1
19	22480631	22484184	3554	H2	1	1	1	1	0	1	1	1	0
19	22515505	22518152	2648	H2	0	1	0	1	0	1	1	0	0
19	22534667	22534926	260	H1	1	0	1	1	0	1	1	1	0
19	22662688	22663093	406	Q3	1	1	1	1	0	1	1	1	1
19	22664335	22664442	108	Q7	1	1	1	1	0	1	1	1	0
19	22718748	22726169	7422	H2	1	0	1	1	0	1	1	1	0
19	22796878	22802750	5873	H2	1	1	1	1	0	1	1	1	0
19	22871952	22872090	139	H1	1	1	1	1	0	1	1	1	0
19	22882464	22882640	177	H2	0	1	0	1	0	1	1	0	0
19	22907712	22915075	7364	H2	0	0	0	1	0	1	1	0	0
19	22961240	22961818	579	Q7	0	0	0	1	0	1	1	0	1
19	22982169	22983040	872	H1	0	0	0	1	0	1	1	0	0
19	22987128	22987383	256	H1	0	1	0	0	0	0	0	0	0
19	23008411	23008732	322	H2	0	0	0	1	0	1	1	0	0
19	23084308	23084695	388	H1	0	0	0	1	0	1	1	0	0
19	23092373	23092673	301	H1	0	0	0	1	0	1	1	0	0
19	23099740	23099851	112	H2	0	1	0	1	0	1	1	0	0
19	23133824	23134178	355	Q1	1	1	1	1	0	1	1	1	0
19	23150707	23150904	198	H1	0	0	0	1	0	1	1	0	0
19	23172716	23173415	700	H3	0	0	0	1	0	1	1	0	0
19	23232869	23233195	327	H1	0	0	0	1	0	1	1	0	0
19	23283473	23302717	19245	Q6	0	0	0	1	0	1	0	1	0
19	23307997	23308200	204	H1	0	0	0	1	0	1	1	0	0
19	23338421	23338908	488	H1	0	0	0	1	0	1	1	0	0
19	23345051	23345223	173	H1	0	0	0	1	0	1	1	0	0
19	23358262	23358635	374	H1	0	0	0	1	0	1	1	0	0
19	23523745	23523866	122	H1	0	0	0	1	0	1	1	0	0
19	23552615	23553477	863	H1	0	0	0	1	0	1	1	0	0
19	23559105	23559549	445	H2	0	0	0	1	0	1	1	0	0
19	23600723	23600824	102	Q7	0	0	0	1	0	1	1	0	0
19	23621031	23622923	1893	H2	0	0	1	1	0	1	1	1	0
19	23642920	23643066	147	H1	1	1	0	1	0	1	1	0	0
19	23645963	23646492	530	H2	0	0	0	1	0	1	1	0	0
19	23672531	23678053	5523	H1	0	0	0	1	0	1	1	0	0
19	23693751	23694852	1102	Q3	0	0	0	1	0	1	1	0	0
19	23693858	23694249	392	Q7	1	1	1	0	0	0	0	1	0
19	23696290	23696858	569	H1	0	0	0	1	0	1	1	0	0
19	23750306	23751258	953	H1	0	0	0	1	0	1	1	0	0
19	23825134	23828560	3427	H2	1	1	1	1	0	1	1	0	0
19	23867733	23867924	192	Q1	1	1	0	1	0	1	1	0	1
19	23913565	23914061	497	Q7	1	1	1	1	0	1	1	1	1
19	24018734	24019214	481	H1	0	0	1	1	0	1	1	0	0
19	24031406	24032015	610	H2	1	1	1	1	0	1	1	0	0
19	24059614	24060824	1211	Q7	1	1	1	1	0	1	1	0	0
19	24114838	24116753	1916	H2	0	0	1	1	0	1	1	0	0
19	24116835	24117633	799	Q7	0	0	1	1	0	1	1	0	0
19	24126563	24127780	1218	H1	0	0	1	1	0	1	1	0	0
19	24152228	24152508	281	H1	0	0	1	1	0	1	1	0	0
19	24191885	24192080	196	H1	0	0	1	1	0	1	1	0	0
19	24221902	24222075	174	H2	1	1	1	1	0	1	1	0	0
19	24260245	24260498	254	Q7	0	0	1	1	0	1	1	0	0
19	24263992	24264224	233	H1	0	0	1	1	0	1	1	0	0
19	24276457	24276575	119	H2	0	0	1	1	0	1	1	0	0
19	24301678	24301888	211	H1	0	0	1	1	0	1	1	0	0
19	24304847	24305311	465	H1	0	0	1	1	0	1	1	0	0
19	24344499	24344637	139	H1	0	0	1	1	0	1	1	0	0
19	24357701	24358120	420	H1	1	1	0	0	0	0	0	0	0
19	24361584	24361992	409	H2	1	1	1	1	0	1	1	0	0
19	24370674	24371378	705	H3	1	1	0	0	0	0	0	0	0
19	24374316	24374508	193	Q7	1	1	1	1	0	1	1	0	0
19	24383229	24383415	187	H2	1	1	1	1	0	1	1	0	0
19	24438910	24439500	591	Q7	0	0	1	1	0	1	1	0	1
19	24522150	24523766	1617	H1	1	0	0	0	0	0	0	0	0
19	24526486	24526696	211	H1	1	0	0	0	0	0	0	0	0
19	24545227	24545423	197	H2	1	0	1	1	0	1	1	0	0
19	24568374	24568694	321	H1	1	0	0	0	0	0	0	0	0
19	24600224	24600507	284	Q7	1	0	0	0	0	0	0	0	0
19	24608391	24608594	204	Q7	0	0	1	1	0	1	1	0	0
19	24619098	24619294	197	H2	0	0	1	1	0	1	1	0	0
19	24682943	24683193	251	H1	0	0	1	1	0	1	1	0	0
19	24687484	24688028	545	H2	0	0	1	1	0	1	1	0	0
19	24697170	24697346	177	H1	0	0	1	1	0	1	1	0	0
19	24769694	24771506	1813	H1	0	0	1	1	0	1	1	0	0
19	24849156	24850580	1425	H3	0	0	1	1	0	1	1	0	0
19	24883700	24884347	648	H1	0	1	0	0	0	0	0	0	0
19	24895563	24895714	152	H2	0	0	1	1	0	1	1	0	0
19	24901523	24907930	6408	H2	0	1	1	1	0	1	1	0	0
19	24950131	24951353	1223	H2	1	1	1	1	0	1	1	0	0
19	24964826	24966907	2082	H1	0	1	0	0	0	0	0	0	0
19	24966200	24966398	199	Q9	0	0	1	1	0	1	1	0	0
19	24982433	24982994	562	H2	1	1	1	1	0	1	1	0	0
19	24984814	24985017	204	H1	0	0	1	1	0	1	1	0	0
19	24986698	24993713	7016	H1	2	2	1	1	0	1	1	0	1
19	24986698	24993713	7016	Q3	1	1	0	0	0	0	0	0	1
19	25107628	25108077	450	H2	1	1	1	1	0	1	1	0	0
19	25131982	25132090	109	Q7	0	0	1	0	0	0	0	0	1
19	25159112	25159591	480	H2	0	1	1	1	0	1	1	0	0
19	25200023	25200178	156	H2	0	1	0	0	0	0	0	0	0
19	25223059	25223506	448	Q7	0	0	0	1	0	1	1	0	1
19	25277993	25278210	218	Q1	1	0	1	0	0	0	0	0	1
19	25285111	25285342	232	H1	1	0	1	0	0	0	0	0	0
19	25336512	25336905	394	H2	1	0	1	1	0	1	1	0	0
19	25339301	25339518	218	H2	1	0	1	1	0	1	1	0	0
19	25387968	25388226	259	Q7	0	0	0	1	0	1	0	1	1
19	25445519	25446718	1200	Q2	1	0	1	0	0	0	0	1	1
19	25481953	25482276	324	H1	0	1	0	0	0	0	0	0	0
19	25546109	25546836	728	Q7	0	0	0	1	0	1	1	0	0
19	25707113	25707233	121	Q7	0	0	0	1	0	1	1	0	0
19	25711143	25711514	372	Q1	0	0	0	1	0	1	1	0	1
19	25743156	25744584	1429	H1	1	0	0	0	0	0	0	0	0
19	25792278	25792757	480	Q7	0	0	0	1	0	1	1	0	0
19	25829666	25839094	9429	H2	0	0	0	1	0	0	0	0	0
19	25835647	25838860	3214	Q2	0	0	0	0	0	1	1	1	0
19	25885993	25886393	401	Q1	0	1	0	1	0	1	1	1	1
19	25902538	25904821	2284	H2	1	1	1	1	0	1	1	1	0
19	25969328	25969572	245	H2	1	1	0	1	0	1	1	1	0
19	25985493	25985682	190	H1	1	1	0	1	0	1	1	1	0
19	26006470	26007197	728	H2	1	1	0	1	0	1	1	1	0
19	26114920	26115100	181	Q5	1	1	0	1	0	1	1	0	1
19	26311877	26318286	6410	H2	0	0	0	0	0	0	0	1	0
19	26344406	26344896	491	H2	1	1	1	1	0	1	1	1	0
19	26364751	26365119	369	H2	0	0	0	0	0	0	0	1	0
19	26418392	26418537	146	H1	1	1	1	1	0	1	1	1	0
19	26466997	26470221	3225	H1	1	1	1	0	0	0	0	1	0
19	26685471	26685645	175	Q9	0	1	0	0	0	0	0	0	0
19	26788075	26788298	224	H1	1	0	0	0	0	0	0	0	0
19	27166922	27167565	644	Q7	0	1	0	0	0	0	0	0	1
19	27205901	27207983	2083	H2	1	1	0	0	0	0	0	1	0
19	27275291	27275394	104	H1	0	0	0	0	0	0	0	1	0
19	27567339	27572265	4927	H2	1	1	0	0	0	0	0	1	0
19	27777330	27777647	318	H2	1	0	0	0	0	0	0	0	0
19	27785834	27789921	4088	Q3	0	0	0	0	0	0	0	1	1
19	27825890	27832651	6762	H2	1	0	0	0	0	0	0	1	0
19	28223970	28230663	6694	H2	1	0	0	0	0	0	0	1	0
19	28282603	28284698	2096	H2	1	0	0	0	0	0	0	0	0
19	28291845	28292682	838	Q3	1	0	0	0	0	0	0	0	1
19	28316426	28316948	523	Q1	1	0	0	0	0	0	0	0	1
19	28554008	28555098	1091	H2	1	0	0	0	0	0	0	0	0
19	28600881	28601406	526	Q7	1	1	0	0	0	0	0	0	0
19	28620807	28620970	164	Q7	1	0	0	0	0	0	0	0	1
19	28649609	28650316	708	H2	1	1	0	0	0	0	0	0	0
19	28759751	28759899	149	H1	1	1	0	0	0	0	0	1	0
19	28773832	28774040	209	H2	0	1	0	0	0	0	0	1	0
19	28891782	28892169	388	H1	0	0	0	0	0	0	0	1	0
19	28923097	28923272	176	H2	0	1	0	0	0	0	0	1	0
19	28963680	28963809	130	H2	0	1	0	0	0	0	0	1	0
19	29004440	29004802	363	H1	0	1	0	0	0	0	0	1	0
19	29300145	29300620	476	H2	0	1	0	0	0	0	0	1	0
19	29525287	29525849	563	Q7	0	1	1	0	0	0	0	0	1
19	30058259	30058489	231	Q7	0	1	0	1	0	1	1	1	1
19	30065216	30071668	6453	H2	0	1	0	0	0	0	0	1	0
19	30273002	30273102	101	H1	0	0	0	1	0	1	1	0	0
19	30300560	30300835	276	H2	0	0	0	1	0	1	1	1	0
19	30325587	30325915	329	H2	0	0	0	1	0	1	1	0	0
19	30552785	30553001	217	Q7	0	0	0	1	0	1	1	0	0
19	30640971	30641570	600	Q7	0	0	0	0	0	0	0	1	0
19	30671943	30672147	205	Q7	0	0	0	0	0	0	0	1	0
19	30702947	30704586	1640	H2	0	0	0	0	0	0	0	1	0
19	30719972	30720156	185	Q7	0	0	0	0	0	0	0	1	0
19	30729288	30736753	7466	H2	0	0	0	0	0	0	0	1	0
19	30925939	30926425	487	H2	0	0	0	0	0	0	0	1	0
19	30941798	30942361	564	Q3	0	0	0	0	0	0	0	1	1
19	31038134	31042407	4274	H2	0	0	0	0	0	0	0	1	0
19	31280473	31281221	749	Q6	1	1	1	1	0	1	1	1	0
19	31503801	31504276	476	H2	0	0	0	0	0	0	0	1	1
19	31608633	31608798	166	H1	0	0	0	0	0	0	0	1	0
19	31910382	31910859	478	H2	0	0	0	0	0	0	0	1	0
19	31912092	31916456	4365	H2	0	0	0	0	0	0	0	1	0
19	31923663	31924146	484	H2	0	0	0	0	0	0	0	1	0
19	31940857	31941071	215	Q7	0	0	0	0	0	0	0	1	0
19	32004149	32004993	845	Q6	0	1	0	1	0	1	0	0	0
19	32011633	32018298	6666	H2	0	0	0	0	0	0	0	1	0
19	32071877	32072458	582	H2	0	0	0	0	0	0	0	1	0
19	32107859	32114269	6411	H2	0	0	0	0	0	0	0	1	0
19	32154517	32155735	1219	Q7	1	1	1	1	0	1	1	0	0
19	32159954	32161720	1767	H2	1	1	1	1	0	1	1	0	0
19	32277659	32284056	6398	H2	1	1	1	1	0	1	1	1	0
19	32451332	32451533	202	H1	1	1	1	1	0	1	1	1	0
19	32513022	32514039	1018	Q7	0	0	0	0	0	0	0	1	0
19	32516377	32523441	7065	H2	0	0	0	0	0	0	0	1	0
19	32532011	32532496	486	H1	0	0	0	0	0	0	0	1	0
19	32650364	32650944	581	H2	0	0	0	1	0	1	1	0	0
19	32652744	32653404	661	Q7	0	0	0	1	0	1	1	0	0
19	32812926	32813127	202	H2	1	0	1	1	0	1	1	0	0
19	32824502	32824714	213	H2	0	0	0	1	0	1	1	0	0
19	32841276	32841401	126	Q7	1	0	1	0	0	0	0	0	0
19	32862681	32862827	147	H2	1	0	1	0	0	0	0	0	0
19	32951000	32953954	2955	H2	1	0	1	1	0	1	1	0	0
19	33059250	33059446	197	H2	1	0	1	0	0	0	0	0	0
19	33292768	33293773	1006	Q6	1	1	1	1	0	1	1	1	0
19	34297633	34298494	862	H1	1	0	1	0	0	0	0	0	0
19	34454045	34455083	1039	H2	1	0	1	0	0	0	0	0	0
19	34660100	34684250	24151	H10	0	1	0	1	0	1	1	1	0
19	34750271	34750393	123	Q7	1	0	1	0	0	0	0	0	0
19	34767448	34767610	163	Q3	1	0	1	0	0	0	0	0	1
19	34836764	34837008	245	H1	1	0	1	0	0	0	0	0	0
19	34939201	34940999	1799	H2	1	0	1	0	0	0	0	0	0
19	35053100	35053973	874	Q7	1	0	1	0	0	0	0	0	0
19	35056451	35056665	215	H1	1	0	1	0	0	0	0	0	0
19	35150865	35154290	3426	H2	1	0	1	0	0	0	0	0	0
19	35166544	35166983	440	Q7	1	0	1	0	0	0	0	0	1
19	35184896	35185061	166	Q7	1	0	1	0	0	0	0	0	0
19	36543873	36544078	206	H1	1	1	1	0	0	0	0	0	0
19	36837044	36838357	1314	H3	1	1	1	1	0	1	1	1	0
19	36877444	36877622	179	H2	1	1	1	1	0	1	1	1	0
19	37132463	37132902	440	H2	1	1	1	1	0	1	1	1	0
19	37295198	37295965	768	Q6	0	0	1	1	0	0	1	1	0
19	37552935	37553197	263	Q7	1	1	1	0	0	0	0	1	0
19	37555669	37555824	156	H1	1	1	1	1	0	1	1	1	0
19	37661193	37661353	161	H1	1	1	1	1	0	1	1	1	0
19	37669327	37669798	472	Q7	1	1	1	1	0	1	1	1	1
19	37691921	37698984	7064	H2	1	1	1	1	0	1	1	1	0
19	37873227	37873700	474	H1	1	1	1	1	0	1	1	1	0
19	37878313	37878428	116	Q7	1	1	1	1	0	1	1	1	0
19	37918361	37918947	587	H2	1	1	1	1	0	1	1	1	0
19	38085426	38085559	134	Q7	1	1	1	1	0	1	1	1	0
19	38093309	38093823	515	Q7	1	1	1	1	0	1	1	1	0
19	38095068	38095789	722	H1	1	1	1	1	0	1	1	1	0
19	38096248	38096476	229	H1	1	1	1	1	0	1	1	1	0
19	38103630	38104538	909	H1	1	0	1	1	0	1	1	1	0
19	38122340	38122530	191	Q5	1	1	1	1	0	1	1	1	1
19	38153452	38154806	1355	H1	1	1	1	1	0	1	1	1	0
19	38289706	38289911	206	H1	1	1	1	1	0	1	1	1	0
19	38449450	38456592	7143	H2	1	1	1	1	0	1	1	1	0
19	38499405	38499582	178	H2	1	1	1	0	0	0	0	1	0
19	38518398	38518508	111	H1	1	1	1	0	0	0	0	1	0
19	38530548	38530698	151	Q9	1	1	1	0	0	0	0	1	0
19	38564744	38569737	4994	Q7	0	0	0	1	0	1	1	0	0
19	38759468	38759678	211	Q7	0	0	0	1	0	1	1	0	0
19	38902989	38903279	291	Q7	1	1	1	1	0	1	1	1	1
19	38926596	38927257	662	Q7	1	1	1	1	0	1	1	1	1
19	39062823	39063013	191	H1	1	1	1	0	0	0	0	1	0
19	39088689	39088994	306	H1	1	1	1	0	0	0	0	1	0
19	39203842	39204737	896	Q6	0	1	0	0	0	0	1	1	0
19	39206029	39209841	3813	H2	1	1	1	1	0	1	1	1	0
19	39217285	39217512	228	H2	1	1	1	1	0	1	1	1	0
19	39220153	39230824	10672	H2	1	1	1	1	0	1	1	1	0
19	39255248	39256066	819	Q3	1	1	1	1	0	1	1	1	0
19	39408348	39422863	14516	Q4	1	1	1	1	0	1	1	1	0
19	39455674	39462816	7143	H2	1	1	1	1	0	1	1	1	0
19	39466904	39473167	6264	H1	1	1	1	1	0	1	1	1	0
19	39486923	39494333	7411	H2	1	1	1	1	0	1	1	1	0
19	39495089	39501376	6288	H2	1	1	1	1	0	1	1	1	0
19	39572606	39572719	114	H1	1	1	1	1	0	1	1	1	0
19	39580356	39580541	186	Q7	1	1	1	1	0	1	1	1	0
19	39591004	39591282	279	H1	1	1	1	1	0	1	1	1	0
19	39592186	39598754	6569	H1	1	1	1	1	0	1	1	1	0
19	39611679	39612289	611	H1	1	1	1	1	0	1	1	1	0
19	39674449	39681569	7121	H2	1	1	1	1	0	1	1	1	0
19	39752599	39758927	6329	H2	1	1	1	1	0	1	1	1	0
19	39766122	39769812	3691	H2	1	1	1	1	0	1	1	1	0
19	39798401	39798536	136	H2	1	1	1	0	0	0	0	1	0
19	39853969	39859614	5646	Q3	0	0	0	1	0	1	1	0	0
19	40021714	40023764	2051	H1	1	1	1	0	0	0	0	1	0
19	40033904	40034251	348	H1	1	1	1	0	0	0	0	1	0
19	40036677	40045312	8636	H2	1	1	1	0	0	0	0	1	0
19	40056097	40062017	5921	Q3	1	1	1	0	0	0	0	1	0
19	40089396	40092942	3547	H1	1	1	1	0	0	0	0	1	0
19	40094933	40100695	5763	H2	1	1	1	1	0	1	1	1	0
19	40170316	40170853	538	H2	1	1	1	0	0	0	0	1	0
19	40176071	40176710	640	H2	1	1	1	0	0	0	0	1	0
19	40278828	40280221	1394	H3	1	1	1	0	0	0	0	1	0
19	40282331	40282672	342	H2	1	1	1	0	0	0	0	1	0
19	40283280	40284998	1719	Q3	1	1	1	0	0	0	0	1	0
19	40289716	40290430	715	Q7	0	0	0	1	0	1	1	0	0
19	40296944	40297520	577	Q6	1	1	0	1	0	1	0	1	1
19	40311828	40312405	578	H2	1	1	1	1	0	1	1	1	0
19	40582918	40583348	431	Q1	1	1	1	1	0	1	1	1	1
19	40621764	40621887	124	H1	1	1	1	1	0	1	1	1	0
19	40633504	40636207	2704	H2	1	1	1	1	0	0	1	1	0
19	40696276	40699111	2836	H2	1	1	1	1	0	1	1	1	0
19	40847877	40848094	218	H2	0	0	0	1	0	1	1	0	0
19	40890821	40891067	247	H1	0	0	0	1	0	1	1	0	0
19	40997511	40997752	242	H2	1	1	1	0	0	0	0	1	0
19	41004680	41004751	72	Q5	1	1	1	0	0	0	0	1	1
19	41009382	41009496	115	H1	1	1	1	0	0	0	0	1	0
19	41019061	41019265	205	H1	0	1	0	1	0	1	1	1	0
19	41124043	41124416	374	H1	1	0	1	0	0	0	0	0	0
19	41169091	41169226	136	Q7	0	1	0	1	0	1	1	1	0
19	41468220	41469469	1250	H1	1	1	1	1	0	1	1	1	0
19	41542482	41547549	5068	H2	1	1	1	1	0	1	1	0	0
19	41563971	41564261	291	Q7	1	1	1	1	0	1	1	1	0
19	41599751	41601463	1713	H2	1	1	1	1	0	1	1	1	0
19	41722462	41722660	199	H1	1	1	1	1	0	1	1	1	0
19	41837158	41837337	180	H1	1	0	1	0	0	0	0	0	0
19	41857208	41857427	220	H2	1	0	1	0	0	0	0	0	0
19	41894896	41896019	1124	H10	1	0	1	0	0	0	0	0	0
19	41896281	41896989	709	H2	1	0	1	0	0	0	0	0	0
19	41947577	41947725	149	Q7	1	1	1	1	0	1	1	1	1
19	42003876	42004083	208	H1	0	1	0	1	0	1	1	1	0
19	42010914	42011121	208	H1	1	1	1	1	0	1	1	1	0
19	42134019	42134233	215	H1	1	1	1	1	0	1	1	1	0
19	42159369	42159648	280	H1	1	1	1	1	0	1	1	1	0
19	42168613	42168829	217	H2	1	0	1	0	0	0	0	0	0
19	42172212	42172463	252	H1	1	0	1	0	0	0	0	0	0
19	42180427	42180562	136	H2	1	1	1	1	0	1	1	1	0
19	42184094	42184305	212	H1	1	1	1	1	0	1	1	1	0
19	42186895	42187087	193	Q7	1	1	1	1	0	1	1	1	0
19	42189029	42189220	192	H1	1	1	1	1	0	1	1	1	0
19	42335280	42335488	209	H2	1	0	1	0	0	0	1	0	0
19	42420466	42424819	4354	H2	1	0	1	0	0	0	1	0	0
19	42515864	42516010	147	H1	1	1	1	0	0	0	1	1	0
19	42537917	42538193	277	H1	1	1	1	0	0	0	1	1	0
19	42629770	42633402	3633	H2	1	1	1	1	0	1	1	1	0
19	42635537	42635717	181	Q5	1	1	1	1	0	1	1	1	1
19	42639692	42640094	403	Q7	1	1	1	1	0	1	1	1	1
19	42683770	42683935	166	H2	1	1	1	1	0	1	1	1	0
19	42857463	42857987	525	H2	1	1	1	1	0	1	1	1	0
19	42961279	42962539	1261	Q7	0	1	0	0	0	0	0	1	0
19	43013925	43014313	389	H2	1	1	1	1	0	1	1	1	0
19	43037486	43038148	663	H2	0	1	0	0	0	0	0	1	0
19	43072936	43079565	6630	H2	1	1	1	1	0	1	1	1	0
19	43093498	43094560	1063	H1	1	1	1	0	0	0	1	1	0
19	43121522	43122048	527	H2	1	1	1	0	0	0	1	1	0
19	43149810	43156069	6260	H2	1	1	1	0	0	0	1	1	0
19	43219471	43219672	202	H2	1	1	1	1	0	1	1	1	0
19	43313622	43314379	758	H2	1	1	1	0	0	0	1	1	0
19	43427106	43427247	142	Q5	1	1	1	1	0	1	1	1	0
19	43505667	43505808	142	H1	0	0	0	1	0	1	0	0	0
19	43597345	43597961	617	Q7	1	1	1	1	0	1	1	1	0
19	43611114	43611931	818	H1	0	1	0	1	0	1	0	1	0
19	43652815	43653027	213	Q1	1	1	1	1	0	1	1	1	0
19	43708440	43708614	175	Q7	1	1	1	1	0	1	1	1	0
19	43787614	43787824	211	H1	1	1	1	1	0	1	1	1	0
19	43792377	43792540	164	Q9	1	1	1	1	0	1	1	1	0
19	43882576	43882797	222	Q7	1	1	1	1	0	1	1	1	1
19	43939339	43939512	174	H2	1	1	1	1	0	1	1	1	0
19	44026307	44026530	224	H2	1	1	1	1	0	1	1	1	0
19	44077209	44078625	1417	H1	1	0	1	1	0	1	1	0	0
19	44175814	44175961	148	H1	0	1	0	0	0	0	0	1	0
19	44194931	44195258	328	Q7	1	1	1	1	0	1	1	1	1
19	44215424	44215620	197	H2	0	1	0	0	0	0	0	1	0
19	44239762	44246146	6385	H2	1	1	1	1	0	1	1	1	0
19	44290412	44290610	199	Q7	0	0	0	0	0	0	0	1	0
19	44293041	44299444	6404	H2	1	0	1	0	0	0	1	1	0
19	44343570	44343700	131	Q7	1	0	1	0	0	0	1	0	0
19	44344377	44344551	175	H1	1	0	1	0	0	0	1	0	0
19	44396686	44397333	648	Q1	0	1	0	1	0	1	0	1	0
19	44405427	44405959	533	Q7	0	1	0	1	0	1	0	0	1
19	44414635	44414847	213	H2	1	1	1	1	0	1	1	0	0
19	44419684	44420144	461	H1	0	0	0	0	0	0	0	1	0
19	44434227	44434355	129	Q5	0	0	0	1	0	0	0	0	0
19	44553619	44553745	127	Q7	1	0	1	0	0	0	1	0	0
19	44566202	44566689	488	Q7	1	0	1	0	0	0	1	0	0
19	44686913	44687584	672	H1	1	0	1	0	0	0	1	0	0
19	44700553	44701298	746	H1	1	0	1	0	0	0	1	0	0
19	45084034	45084233	200	H2	0	0	0	1	0	1	0	0	0
19	45134386	45134561	176	H2	0	0	0	1	0	1	0	1	0
19	45138126	45138318	193	Q5	0	0	0	1	0	1	0	1	1
19	45164556	45170952	6397	H2	1	1	1	1	0	1	1	1	0
19	45205757	45206387	631	H1	0	1	0	1	0	1	0	0	1
19	45249885	45250218	334	H1	0	0	0	1	0	1	0	0	0
19	45256095	45266375	10281	H2	1	1	1	0	0	0	1	1	0
19	45267907	45268289	383	Q7	1	1	1	0	0	0	1	1	0
19	45271663	45272529	867	H1	1	1	1	0	0	0	1	1	0
19	45277248	45280317	3070	Q3	1	1	1	0	0	0	1	1	1
19	45288924	45289071	148	H1	1	0	1	1	0	1	1	1	0
19	45294100	45294319	220	H1	1	0	1	0	0	0	1	1	0
19	45362718	45362911	194	H2	1	1	1	0	0	0	1	1	0
19	45363131	45363317	187	H2	1	1	1	0	0	0	1	1	0
19	45398634	45398814	181	Q5	1	1	1	0	0	0	1	1	1
19	45438377	45447161	8785	Q6	0	0	0	1	0	1	0	0	0
19	45446593	45447114	522	Q6	0	0	0	1	0	1	0	0	1
19	45773615	45780731	7117	H2	1	1	1	1	0	1	1	1	0
19	45782224	45782802	579	Q7	1	1	1	1	0	1	1	1	0
19	45833502	45833806	305	H2	1	1	1	1	0	1	1	1	0
19	45885064	45885370	307	H2	1	1	1	0	0	0	1	0	0
19	45904338	45904582	245	H2	0	1	0	1	0	1	0	1	0
19	45927097	45927314	218	Q7	0	1	0	0	0	0	0	0	0
19	45989366	45989549	184	H2	0	0	0	1	0	1	0	1	0
19	46060343	46060530	188	H2	0	1	0	1	0	1	0	1	0
19	46092462	46092719	258	Q1	1	1	1	0	0	0	1	0	0
19	46094794	46096237	1444	Q7	1	1	1	0	0	0	1	0	0
19	46123177	46123390	214	H2	1	0	1	1	0	1	1	1	0
19	46225887	46225994	108	Q7	0	1	0	1	0	1	0	1	0
19	46292514	46292839	326	Q7	1	1	1	1	0	1	1	1	0
19	46301518	46301793	276	H2	1	1	1	1	0	1	1	1	0
19	46303535	46304093	559	Q7	1	1	1	1	0	1	1	1	0
19	46434434	46434645	212	H2	1	1	1	1	0	1	1	1	0
19	46597395	46597651	257	H1	0	1	0	1	0	1	0	1	0
19	46608763	46608923	161	H2	1	0	1	0	0	0	1	0	0
19	46611174	46611388	215	H2	1	0	1	0	0	0	1	0	0
19	46613097	46613311	215	H2	1	0	1	0	0	0	1	0	0
19	46619921	46620151	231	H2	1	1	1	1	0	1	1	1	0
19	46640733	46640874	142	Q5	0	1	0	1	0	1	0	1	0
19	46641345	46641560	216	H2	1	0	1	0	0	0	1	0	0
19	46679821	46680165	345	H1	1	1	1	1	0	1	1	1	0
19	46725948	46726151	204	H2	1	1	1	1	0	1	1	1	0
19	46793212	46793658	447	Q7	1	1	1	1	0	1	1	0	1
19	46827151	46828067	917	H1	1	1	1	1	0	1	1	0	0
19	46924287	46924400	114	H1	1	1	1	1	0	1	1	0	0
19	46970427	46970560	134	H2	1	1	1	1	0	1	1	1	0
19	47029936	47030181	246	H2	0	0	0	0	0	0	0	1	0
19	47061358	47061461	104	H2	1	1	1	1	0	1	1	0	0
19	47131145	47131494	350	Q7	0	0	0	0	0	0	0	1	0
19	47221773	47221888	116	Q7	1	0	1	0	0	0	1	1	0
19	47222045	47222165	121	H1	0	1	0	1	0	1	0	0	0
19	47230808	47231081	274	H2	1	1	1	1	0	1	1	1	0
19	47232726	47233419	694	H1	1	1	1	1	0	1	1	1	0
19	47237695	47238933	1239	H1	1	0	1	0	0	0	1	0	0
19	47246453	47246659	207	H2	1	0	1	1	0	1	1	0	0
19	47269060	47270952	1893	H2	1	1	1	1	0	1	1	1	0
19	47564789	47565057	269	H2	1	1	1	1	0	1	1	1	0
19	47647424	47647666	243	Q3	0	0	0	1	0	1	0	0	0
19	47664855	47667785	2931	H2	0	0	0	1	0	1	0	0	0
19	47664890	47677127	12238	Q3	0	1	0	0	0	0	0	0	1
19	47670654	47677110	6457	H2	0	0	0	1	0	1	0	0	0
19	47768718	47769756	1039	H1	1	1	1	1	0	1	1	1	0
19	47936278	47936385	108	H1	0	1	0	1	0	1	0	0	0
19	48023993	48024573	581	H2	1	1	1	0	0	0	1	1	0
19	48047924	48048679	756	H2	1	0	1	0	0	0	1	1	0
19	48061057	48061892	836	Q2	1	0	1	0	0	0	1	1	1
19	48126019	48126245	227	Q7	1	1	1	1	0	1	1	1	0
19	48128646	48129210	565	Q7	1	1	1	1	0	1	1	1	1
19	48170232	48170400	169	H1	1	1	1	1	0	1	1	1	0
19	48180077	48180540	464	H2	1	1	1	1	0	1	1	1	0
19	48204089	48204202	114	Q7	1	1	1	1	0	1	1	1	0
19	48300297	48306782	6486	H2	1	0	1	0	0	0	1	1	0
19	48476881	48477111	231	Q7	1	0	1	0	0	0	1	1	0
19	48508258	48508479	222	H2	1	0	1	0	0	0	1	1	0
19	48509912	48510022	111	Q5	1	0	1	0	0	0	1	1	0
19	48590036	48590261	226	H1	1	0	1	0	0	0	1	1	0
19	48591206	48591664	459	H2	1	0	1	0	0	0	1	1	0
19	49738109	49740307	2199	H2	0	1	0	0	0	0	0	0	0
19	49936987	49937114	128	Q7	0	0	0	0	0	0	0	1	0
19	49945348	49945590	243	H2	0	0	0	0	0	0	0	1	0
19	49965765	49967199	1435	H1	0	0	0	0	0	0	0	1	0
19	50133913	50134202	290	H1	0	1	0	0	0	0	0	0	0
19	50137681	50138139	459	H1	0	0	0	0	0	0	1	0	0
19	50182365	50188925	6561	H2	0	1	0	0	0	0	0	1	0
19	50248654	50249041	388	H1	0	1	0	0	0	0	0	0	0
19	50252135	50252399	265	H1	0	1	0	0	0	0	0	1	0
19	50269072	50269414	343	H2	0	0	0	0	0	0	0	1	0
19	50337864	50338106	243	H2	0	1	0	0	0	0	0	1	0
19	50497722	50497862	141	Q7	0	0	0	0	0	0	0	1	0
19	50500714	50507604	6891	H2	0	0	0	0	0	0	0	1	0
19	50615291	50615833	543	H3	1	1	1	0	0	0	1	1	0
19	50618612	50618881	270	Q7	1	1	1	0	0	0	1	1	0
19	50625583	50632376	6794	H1	1	1	1	0	0	0	1	1	0
19	50672827	50676450	3624	H1	1	1	1	0	0	0	1	1	0
19	50701776	50703746	1971	H1	1	1	1	0	0	0	1	1	0
19	50709722	50709857	136	Q1	1	1	1	0	0	0	1	1	1
19	50815462	50817253	1792	H1	0	0	0	0	0	0	0	1	0
19	50828642	50830675	2034	H1	1	1	1	0	0	0	0	1	0
19	50867837	50869275	1439	H1	0	1	0	0	0	0	0	0	0
19	50870229	50870646	418	H1	1	1	1	0	0	0	0	1	0
19	50903354	50909578	6225	H1	1	1	1	0	0	0	0	1	0
19	50914779	50914925	147	H1	0	1	0	0	0	0	0	1	0
19	50922803	50923013	211	H1	0	1	0	0	0	0	0	1	0
19	50922889	50924627	1739	Q2	1	0	1	0	0	0	0	0	1
19	50937949	50940477	2529	H1	1	1	1	0	0	0	0	1	1
19	50965819	50966879	1061	H1	1	1	1	0	0	0	0	1	1
19	50982182	50983101	920	H2	1	1	1	0	0	0	0	1	1
19	51076525	51076635	111	H2	1	0	0	0	0	0	0	1	0
19	51160411	51166833	6423	H1	1	0	1	0	0	0	0	1	0
19	51182973	51189658	6686	H1	1	0	1	0	0	0	0	1	0
19	51274892	51275388	497	H2	0	0	0	0	0	0	0	1	0
19	51618336	51624517	6182	H1	0	0	0	1	0	1	1	0	0
19	51625717	51627779	2063	H2	0	0	0	1	0	1	1	0	0
19	51644283	51644664	382	H2	0	0	0	1	0	1	1	0	0
19	51722652	51732066	9415	H2	0	0	0	1	0	1	1	0	0
19	51815194	51815414	221	H2	0	0	0	1	0	1	1	1	0
19	51894081	51894529	449	H2	0	0	0	0	0	0	0	1	0
19	51974184	51980842	6659	H2	0	0	0	0	0	0	0	1	0
19	52023607	52030241	6635	H2	0	0	0	0	0	0	0	1	0
19	52032576	52033515	940	H1	0	0	0	0	0	0	0	1	0
19	52108213	52109723	1511	H2	0	0	0	0	0	0	0	1	0
19	52114064	52114270	207	H2	0	0	0	0	0	0	0	1	0
19	52289991	52290951	961	H2	0	0	0	0	0	0	0	1	0
19	52293481	52293694	214	H2	0	0	0	0	0	0	0	1	0
19	52377697	52384129	6433	H2	1	1	1	1	0	1	1	1	0
19	52799065	52800313	1249	H2	1	0	1	1	0	1	1	1	0
19	52826371	52826591	221	H2	1	0	1	1	0	1	1	1	0
19	52913508	52913990	483	H2	1	0	1	1	0	1	1	1	0
19	53018488	53018563	76	Q9	1	0	1	1	0	1	1	1	1
19	53042424	53045794	3371	H2	1	0	1	1	0	1	1	1	0
19	53060003	53065442	5440	H2	1	1	1	1	0	1	1	1	0
19	53548613	53548790	178	Q7	1	1	1	1	0	1	1	1	0
19	53662691	53663545	855	H2	1	1	1	1	0	1	1	1	0
19	53957310	53957476	167	H1	1	1	1	1	0	1	1	1	0
19	54557806	54558166	361	H2	0	1	0	0	0	0	0	0	0
19	54560369	54561657	1289	H1	0	1	0	0	0	0	0	0	0
19	54561858	54562968	1111	Q7	0	1	0	0	0	0	0	0	0
19	54649327	54653478	4152	H2	0	1	0	0	0	0	0	0	0
19	55069428	55076011	6584	H2	1	1	1	1	0	1	1	1	0
19	55116956	55117090	135	H1	1	1	1	1	0	1	1	1	0
19	55137466	55137837	372	Q1	1	1	1	1	0	1	1	1	1
19	55185906	55186168	263	H2	0	1	0	0	0	0	0	0	0
19	55206920	55207653	734	H1	0	1	0	0	0	0	0	0	0
19	55234457	55234828	372	H1	0	1	0	0	0	0	0	0	0
19	55308951	55309165	215	H2	0	0	0	0	0	0	0	1	0
19	55442803	55443554	752	Q7	0	1	0	1	0	1	1	1	1
19	55529305	55529587	283	H2	1	1	1	1	0	1	1	1	0
19	55589135	55590288	1154	Q7	1	1	1	1	0	1	1	1	0
19	55592869	55593632	764	H3	1	1	1	1	0	1	1	1	0
19	55632654	55633833	1180	H2	0	1	0	0	0	0	0	0	0
19	55769945	55770876	932	Q7	1	1	1	1	0	1	1	1	0
19	55895338	55895540	203	H1	0	1	0	0	0	0	0	0	0
19	56191491	56192407	917	H2	0	1	0	0	0	0	0	0	0
19	56290095	56290340	246	H2	0	0	0	1	0	1	1	0	0
19	56331499	56333453	1955	H2	0	1	0	1	0	1	1	1	0
19	56457400	56457509	110	Q7	0	1	0	1	0	1	1	1	0
19	56538224	56538879	656	Q7	0	0	0	1	0	1	1	0	0
19	56871252	56871702	451	Q7	0	1	0	1	0	0	0	0	1
19	57025732	57025976	245	H1	0	1	0	0	0	0	0	0	0
19	57045220	57045416	197	H2	0	1	0	1	0	1	1	0	0
19	57046367	57047161	795	Q7	0	1	0	1	0	1	1	0	0
19	57148655	57149098	444	H1	0	1	1	1	0	1	1	1	0
19	57187895	57188096	202	Q1	0	1	1	1	0	1	1	1	0
19	57209789	57210339	551	H2	0	1	1	1	0	1	1	0	0
19	57233078	57233829	752	H1	0	1	1	1	0	1	1	0	0
19	57288466	57288893	428	H1	0	1	1	1	0	1	1	1	0
19	57325727	57325911	185	Q1	0	1	1	1	0	1	1	1	1
19	57412147	57412591	445	H3	0	0	0	0	0	0	0	1	0
19	57419090	57419940	851	Q2	0	0	0	0	0	0	0	1	0
19	57419940	57423296	3357	Q7	0	0	0	0	0	0	0	1	0
19	57454069	57454252	184	H1	0	0	0	0	0	0	0	1	0
19	57478552	57478753	202	H1	0	0	0	0	0	0	0	1	0
19	57504284	57505780	1497	H1	0	1	0	1	0	1	1	0	0
19	57512244	57512617	374	H1	0	0	0	0	0	0	0	1	0
19	57530034	57530154	121	Q7	0	0	1	0	0	0	0	1	0
19	57532920	57533137	218	Q7	0	0	1	0	0	0	0	1	0
19	57534038	57534505	468	Q7	0	0	1	0	0	0	0	1	0
19	57535459	57536488	1030	H1	0	0	1	0	0	0	0	1	0
19	57537907	57538101	195	H1	0	0	1	0	0	0	0	1	0
19	57588689	57595144	6456	H2	0	1	1	1	0	1	1	1	0
19	57676438	57677195	758	H1	0	1	1	1	0	1	1	1	0
19	57789809	57789980	172	Q7	0	1	1	1	0	1	1	1	0
19	57815498	57815710	213	H2	1	1	1	1	0	1	1	1	0
19	57848860	57849066	207	H2	1	1	1	1	0	1	1	1	0
19	57901562	57907055	5494	H2	1	1	1	1	0	1	1	1	0
19	58012844	58012904	61	Q9	1	0	1	1	0	1	1	1	0
19	58087083	58088991	1909	H2	1	1	1	1	0	1	1	1	0
19	58357817	58358384	568	Q7	1	1	1	1	0	1	1	1	1
19	58392569	58393811	1243	Q7	1	1	1	1	0	1	1	1	0
19	58434353	58434638	286	H1	1	1	1	1	0	1	1	1	0
19	58551647	58551753	107	H1	1	1	1	1	0	1	1	1	0
19	58635486	58635654	169	H1	0	1	0	0	0	0	0	0	0
19	58648174	58648492	319	Q7	0	1	0	0	0	0	0	0	0
19	58844793	58845108	316	Q7	1	1	0	1	0	1	1	0	0
19	58850244	58850349	106	H2	0	0	1	0	0	0	0	1	0
19	59040059	59042157	2099	Q7	1	1	0	1	0	1	1	0	0
19	59287573	59288397	825	H2	1	1	1	0	0	0	0	1	0
19	59296356	59299280	2925	H2	1	1	1	0	0	0	0	1	0
19	59396784	59397287	504	H2	1	1	0	1	0	1	1	0	0
19	59423833	59425976	2144	H8	0	0	0	1	0	1	1	0	1
19	59496174	59496440	267	Q7	1	1	1	1	0	1	1	1	1
19	59554960	59555092	133	Q1	1	1	1	1	0	1	1	1	1
19	59605733	59606044	312	H2	1	1	1	1	0	1	1	1	0
19	59677560	59677697	138	H1	1	1	1	1	0	1	1	1	0
19	59679216	59686411	7196	H2	1	1	1	1	0	1	1	1	0
19	59738055	59740939	2885	H2	1	1	1	1	0	1	1	1	0
19	59811915	59812434	520	Q7	1	1	1	1	0	1	1	1	0
19	59842631	59843214	584	H2	1	1	1	1	0	1	1	1	0
19	59889944	59896165	6222	H2	1	1	1	1	0	1	1	1	0
19	59900977	59902624	1648	H1	1	1	1	1	0	1	1	1	0
19	59932623	59932768	146	Q3	1	1	1	1	0	1	1	1	0
19	59947920	59950814	2895	H2	1	1	1	1	0	1	1	1	0
19	59954748	59954866	119	H2	1	1	1	1	0	1	1	1	0
19	59960870	59961220	351	Q7	1	1	1	1	0	1	1	1	0
19	60000887	60003272	2386	H4	1	0	0	1	0	1	1	1	0
19	60028692	60028910	219	Q1	1	0	0	1	0	1	1	1	0
19	60059268	60059389	122	H1	1	0	0	1	0	1	1	1	1
19	60074233	60075738	1506	H1	1	0	0	1	0	1	1	1	0
19	60094609	60100850	6242	H2	1	1	1	1	0	1	1	1	0
19	60132103	60132723	621	H1	1	1	1	1	0	1	1	1	0
19	60146032	60146204	173	H1	1	1	1	1	0	1	1	1	0
19	60163000	60164180	1181	Q3	1	1	1	1	0	1	1	1	0
19	60181004	60181593	590	Q8	1	1	1	1	0	1	1	0	1
19	60239829	60240046	218	H2	1	1	1	1	0	1	1	1	0
19	60307883	60308046	164	H1	1	1	1	1	0	1	1	1	0
19	60342348	60342554	207	Q7	1	1	1	1	0	1	1	1	0
19	60366872	60367070	199	H2	1	1	1	1	0	1	1	1	0
19	60385199	60385524	326	H2	1	1	1	1	0	1	1	1	0
19	60423482	60430693	7212	H2	1	1	1	1	0	1	1	1	0
19	60488715	60488844	130	Q7	1	1	1	1	0	1	1	1	0
19	60500273	60500593	321	Q7	1	1	1	1	0	1	1	1	0
19	60541006	60541170	165	H1	1	1	1	1	0	1	1	1	0
19	60604620	60610151	5532	Q6	1	1	1	1	0	1	1	1	0
19	60648655	60648837	183	H2	1	1	1	1	0	1	1	1	0
19	60661770	60661956	187	H2	1	1	1	1	0	1	1	1	0
19	60693637	60694054	418	Q3	1	1	1	1	0	1	1	1	1
19	60703323	60703499	177	H2	1	1	1	1	0	1	1	1	0
19	60717110	60718244	1135	H1	1	1	1	1	0	1	1	1	0
19	60719665	60726118	6454	H2	1	1	1	1	0	1	1	1	0
19	60728980	60729909	930	H3	1	1	1	1	0	1	1	1	0
19	60733004	60733523	520	H1	1	1	1	1	0	1	1	1	0
19	60746122	60746232	111	H1	1	1	1	1	0	1	1	1	0
19	60766613	60766760	148	H1	1	1	1	1	0	1	1	1	0
19	60766619	60766744	126	H2	1	1	1	1	0	1	1	1	0
19	60767590	60768121	532	H1	0	1	1	1	0	1	1	0	0
19	60779556	60780667	1112	H2	1	1	1	1	0	1	1	1	0
19	60800371	60800676	306	Q3	1	1	1	1	0	1	1	1	0
19	60820105	60820229	125	H1	1	1	1	1	0	1	1	1	0
19	60823411	60823623	213	Q7	1	1	1	1	0	1	1	1	0
19	60848923	60849421	499	Q6	1	1	1	1	0	1	1	0	1
19	60876922	60877052	131	H2	1	1	1	1	0	1	1	1	0
19	60877425	60877688	264	H2	1	1	1	1	0	1	1	1	0
19	60889379	60889531	153	H2	1	1	1	1	0	1	1	1	0
19	60904740	60905366	627	H1	1	1	1	1	0	1	1	1	0
19	60907215	60907457	243	H2	1	1	1	1	0	1	1	1	0
19	60910274	60910453	180	H1	1	1	1	1	0	1	1	1	0
19	60914144	60914254	111	H1	1	1	1	1	0	1	1	1	0
19	60927740	60927848	109	Q5	1	1	1	1	0	1	1	1	0
19	60928887	60929139	253	Q7	1	1	1	1	0	1	1	1	1
19	60942068	60942201	134	H2	1	1	1	1	0	1	1	1	0
19	60954709	60956373	1665	H1	0	1	1	1	0	1	1	0	1
19	61001218	61009938	8721	H2	1	1	1	1	0	1	1	1	0
19	61010254	61010417	164	Q3	1	1	1	1	0	1	1	1	0
19	61024502	61024683	182	H1	1	1	1	1	0	1	1	1	0
19	61101496	61101722	227	H2	1	1	1	1	0	1	1	1	0
19	61102532	61102757	226	Q1	1	1	1	1	0	1	1	1	0
19	61189023	61189284	262	H2	1	1	1	1	0	1	1	1	0
19	61190109	61190698	590	H2	1	1	1	1	0	1	1	1	0
19	61211180	61211528	349	Q7	1	1	1	1	0	1	1	1	0
19	61226859	61227111	253	Q3	1	1	1	1	0	1	1	1	0
19	61229031	61229259	229	H2	1	1	1	1	0	1	1	1	0
19	61230562	61231604	1043	Q6	1	1	1	1	0	1	1	1	0
19	61244653	61251170	6518	H2	1	1	1	1	0	1	1	1	0
