# Supplementary material for: The fine-scale architecture of structural variants in 17 mouse genomes
Source: Genome Biol. 2012 Mar 20;13(3):R18. doi: 10.1186/gb-2012-13-3-r18 (PMC3439969; doi:10.1186/gb-2012-13-3-r18)
Supplement: Additional file 4 — Chromosome 19 manual SV calls that affect coding regions. Column 1: chromosome. Columns 2 and 3: SV start and stop coordinates (bp). Column 4: SV event. Column 5: affected gene (a plus sign indicates that the gene is affected in its entirety). Column 6: description of the gene. [file gb-2012-13-3-r18-S4.XLS]

## Sheet: Additional file 4
Chromosome	SV start	SV stop	Event	Gene	Description
19	12250485	12313115	Del	Olfr1431+,Olfr1432+	Olfactory receptors
19	34660100	34684250	Gain	Ifit3	Interferon-induced protein with tetratricopeptide repeats 3
				Gm14446+	Predicted gene 14446
				I830012O16Rik	RIKEN cDNA I830012O16 gene
