# Supplementary material for: The fine-scale architecture of structural variants in 17 mouse genomes
Source: Genome Biol. 2012 Mar 20;13(3):R18. doi: 10.1186/gb-2012-13-3-r18 (PMC3439969; doi:10.1186/gb-2012-13-3-r18)
Supplement: Additional file 6 — Primers. For each primer pair (PP), we provide a primer pair identification, name and sequence of forward and reverse primers. [file gb-2012-13-3-r18-S6.XLS]

## Sheet: Additional file 6
PP_ID	F_NAME	F_SEQ	R_NAME	R_SEQ
PP1	1_1.4791378F	TTTCATCTGTTCTCCCACCTG	2_1.4791926R	catggtcagatctgttgcag
PP2	1_1.5099003F	cgtgacactaaagactggcaga	2_1.5105155R	ACCATCCCCAAGCTGATCTA
PP3	1_1.7904008F	TTCAGGCAGCTGTTGCATAG	2_1.7905070R	CAACCCTGGCAGTAATCCAC
PP4	1_1.7911645F	tctctcctgtcccaaaggaa	2_1.7912478R	ACTGGATCTGGCCATGAAAG
PP5	1_1.8217034F	tcagctgctgcttcctaccc	2_1.8219227R	TTGATCTTGCTGGCACACAC
PP6	1_1.8235051F	cctgtttggttgtgtgttcct	2_1.8236330R	agggttgggagcctgtattc
PP7	1_1.8238846F	tcaatggctggaatcaaaca	2_1.8246470R	ctttaactggaggggcacag
PP8	1_1.14329705F	CCAGCTGAGGTCAAAGATGATAC	2_1.14333295R	ATAATGCTCTTGGTTCCTGGTC
PP9	1_1.14329973F	CACGAGGTAACAAACATCAAGC	2_1.14333011R	TGTCCTATGAATGCTAATTTC
PP10	1_1.19619967F	TCAGGCATGCACCGTCTTAT	2_1.19620141R	TTGTCGTGAGGTGAGTAGGC
PP11	1_1.33429876F	GGCATAGCTCCACCAAGAGTAG	2_1.33429897R	GACAGGAAGGACATCCACAAGT
PP12	1_1.34715089F	gcccagagtgagttcctgtc	2_1.34719679R	TGGGAGACATCACCCATTTT
PP13	1_1.42629513F	TGTCCATTTCAAGCCCTCAC	2_1.42629936R	CATCAGGAACCCAAGGAGTG
PP14	1_1.63439721F	cctattgtgattttcagggttctc	2_1.63440405R	tatgctgctagtcgaggatatttg
PP15	1_1.66949028F	TTGGTAAATTGTCCTATGATTTAGCTC	2_1.66950031R	TCATATTTTATTTGGGTAACCTGAG
PP16	1_1.67335275F	agagttaggggaaggatggaag	2_1.67336199R	GAAGAAGTAAGCGGGAAATGAA
PP17	1_1.90125266F	ttgtcataaactctgtggctaaaattc	2_1.90127953R	acatggtgttctcaacaagtgg
PP18	1_1.90125008F	CCTCCTCTTTGACCAGATACATTTAG	2_1.90127615R	GAGAAACAAAATAGAGTAGGGGTGAG
PP19	1_1.90126816Fb	CAGATGGAGGAGACCTGAGACAAG	2_1.90127995Rb	tcttcagataaatcaagctcattcctg
PP20	1_1.90126816Fa	CAGATGGAGGAGAACTGAGACAAG	2_1.90127995Ra	tcttcagataaatcaagttcattcctg
PP21	1_1.90188538F	GGACATGAAAACCACCATCC	2_1.90191549 R	ATCTGCCTTGGTTCCTGAGA
PP22	1_1.100538221F	GTCAGAGTTATGGGTTACCAAGC	2_1.100541121R	GGAATAATCCACTCTGGGTAATG
PP23	1_1.113931777F	GACACAGTCATTAGGACAAACTGG	2_1.113939112R	TGTGAAATGGTCTGAAGTTCTCTT
PP24	1_1.119669470F	TCACTGTCTAGGGGCTACTTCCT	2_1.119699121R	TGAGGACAAGAAAAGAGACTTGC
PP25	1_1.121756106F	AATAGAGCTCCGTGGTGGAG	2_1.121756406R	aggtggagcctccttgagag
PP26	1_1.127239460F	ccagtgtcaggctgagtcttc	2_1.127240433R	CACTGTTCTACAGGGGCTCAG
PP27	1_1.127237649F	agtccatcatggctggaaag	2_1.127240659R	AGCGACCTAAACTCACCAAGC
PP28	1_1.130430853F	CTTCTTTCCTTTTCGCTTAGG	2_1.130431352R	TGCAGCAAACAATAAAATATGG
PP29	1_1.144252078F	ataccagtaccctgaagattttatcac	2_1.144260932R	cttctgagaaattccctttACTaagtc
PP30	1_1.144266714F	cgtctggttgaatgattttgc	2_1.144272532R	TGAGTGATGAGGGGTAAGTGG
PP31	1_1.152001813F	AGGCATGACTCTCCTAATTTGCTC	2_1.152002476R	gctggacttcctgttctgatg
PP32	1_1.158393226F	ggtgcctgaggaagtcagag	2_1.158401812R	TGCTCTTCCTGAAACCCAAC
PP33	1_1.158394458F	ATGAACCACCAAGGACACTG	2_1.158401951R	agtgagggtggaggtcagag
PP34	1_1.162064900Fgain	TTGGTTATGAACACCAGGAAAG	2_1.162004856Rgain	TTGGTTAATTCTTCTCCTGTACCC
PP35	1_1.162157639F	GCCCAAGTCTTCAAGTTTCATC	2_1.162157812R	ggattgtagttcattccagatattgtc
PP36	1_1.170885957F	ttgAAGTGTGTTTGTGGCCTA	2_1.170886086R	ctgttggattgcgttttcct
PP37	1_1.173410707F	ggcatcagatcccattgtaga	2_1.173420587R	GGACCCAAAGCATCAGGTAAC
PP38	1_1.173466717F	TTGTGCCTATGGGTTGTGTC	2_1.173467965R	TTGTTGCATGGCAAAGTAGTG
PP39	1_1.173500019F	agtccccagaacccattaaaaag	2_1.173500964R	AGTCCCTGTCACTGTATGCTGTC
PP40	1_1.173499467F	AGGTAATGTCTCCAGCCTTATTTC	2_1.173501364R	ATTACATCAAGGAACATGTAGTTTCAC
PP41	1_1.175158699F	AGGATGAGTTTGCTCGAGAGAT	2_1.175159087R	TGGAGGGAATTTTCAAATAAGG
PP42	1_1.175158679F	GCTGCTTGCTTAGCCTGAAC	2_1.175159087R	TGGAGGGAATTTTCAAATAAG
PP43	1_1.175158746F2	AGCTTTCACTTATGTGCCCAAC	2_1.175158993R2	TTCTTCTGAGTTTTGTCTTGTTCC
PP44	1_1.177296749F	atatgatacagtttgcaagggagtg	2_1.177297154R	CAATTATCAAAGGGTGTTTTGTAgg
PP45	1_1.178393266Fgain	aataaagcagagtcatggagcag	2_1.178372111Rgain	GCCACACTAAAAACCTTAGCTG
PP46	1_1.184062932F	TACAGCTGGAGCAGCACTTG	2_1.184064129R	CTCCTTTCTTTCCTGCCAGA
PP47	1_1.189253835F	GAGGGTTCCAGAAGACATCAG	2_1.189255840R	TGTCGTCAACATGTTTCCTTG
PP48	1_1.190746708F	CCCCATATCTTGGTCCACTTT	2_1.190754116R	AGGAAGGGGTCGGGTACA
PP49	1_2.3886603F	CCTCCATGGTACCACTGCTT	2_2.3892235R	ccaggcttcagtggagtcat
PP50	1_2.18077308F	AAGTATCCTTCCTTCTTGTGTTGG	2_2.18078017R	cgtagtttgttttccattgaactg
PP51	1_2.46197313F	CATATAGGGTGTTTGAGAGGAACC	2_2.46311504R	AGGTCAGCTAGTGGACTGCAAAG
PP52	1_2.46184334F	ACCCTGACTTTAAAAATGTCAACC	2_2.46207595R	TGAGCCTAATTGTTCTTTTCAGTG
PP53	1_2.54314332F	TCTTGctttgtttttccctagc	2_2.54314638R	atggagtcgccacaagtaaaag
PP54	1_2.57641669F	TTCCTGTTCCCATGAAGGAG	2_2.57641971R	CAATTCCCAGCTTTTAAGTTCAC
PP55	1_2.62479449F	CTAGTAACAAAGGTGGGGCAAC	2_2.62480145R	ACTGAATCTAGCCCTTCTGGTATG
PP56	1_2.66766034F	GGGTTCTTGTCCTGACTTAATCTC	2_2.66766438R	GTGGCAGAGGGAAGATTTTG
PP57	1_2.69391253F	TGATCAAAGAACAAATATTCATCAAG	2_2.69391548R	GTCATATCCCCTTTACAATTTCTCTG
PP58	1_2.70985647F	gcatgtccatgacctgagttag	2_2.70986021R	TTCGTTTCAAGTGAAGGATGAG
PP59	1_2.74930709F	TGGGAGGAGTCAAAGTAGGG	2_2.74931194R	TTCGAATCGGGAAGTGAATG
PP60	1_2.86179514F	CATGTGATTTTGCACTTATACTTGTC	2_2.86187418R	TTGTGGCCATAATATCATCAGG
PP61	1_2.100010881F	ttgcttcttggatctctttgc	2_2.100016267R	TCCTCCAGTGAGCTAAGACAAA
PP62	1_2.100444669F	gcttttcccccaatttctct	2_2.100452571R	TAGGTCTGCAAAGCACTCCA
PP63	1_2.113227592F	GAGCTAGCCACACAGTGCAG	2_2.113228605R	GGGGCACAGGTGACAATATC
PP64	1_2.113229760F	GCAAAACTTTGTGAGACCAATG	2_2.113231159R	GGAGTTGGGGGAAGAGTACC
PP65	1_2.113358163F	AGCAAGGCTCTTGAGACAGG	2_2.113365607R	GGGAGAGAGCTGGGTTAAGG
PP66	1_2.116881113F	GGAGCCACAGACCATCCTAA	2_2.116888948R	tggagagttgaccctgcttt
PP67	1_2.121499812F	TTGTCCAAGGAATGTGTGTTG	2_2.121500171R	GCATACGAGCAATGCTTCTG
PP68	1_2.123184473F	GCTGGACTCAATGGTTGGTT	2_2.123185600R	gtgtcaggcctttgagcttc
PP69	1_2.123468041F	GCCATAAAAACAACACCGAAT	2_2.123469753R	TGGAAGAAAACACAGAAACAAAA
PP70	1_2.140345700F	GGCAACTTTGTGAGCTTTGC	2_2.140310224R	TGAAGAAACAGAAAGATTCCCTAAC
PP71	1_2.141667644F	TACAAAAGTCAGAGCTGGTGGA	2_2.141704318R	TGCACCATGTCCTCTACATACA
PP72	1_2.141667655F	GAGCTGGTGGATTGCTGAAT	2_2.141704702R	ACTCCCCGACTCACAAACAG
PP73	1_2.144402280F	GGAGCCTTATACAAGCTGTCCA	2_2.144403085R	CTGAAGCTGTGCTCTCCTGAAC
PP74	1_2.146021765F	GGCTGCTCAGGCTATCAGAG	2_2.146024617R	TTTCTGATCGCAGCATGATT
PP75	1_2.152910165F	TGCCAGGGTCACTTCCTATC	2_2.152912600R	CCTGTCAGTAGTGTGTCCATCC
PP76	1_2.152944415F	ctaagtagcaggctaaaaggtcaa	2_2.152945482R	agttggttttgtatagagtgagatg
PP77	1_2.154431906F	ATCCAGAGACCCCACAATAGAA	2_2.154428224R	CTGGATGATCTTTTTCCTGGTC
PP78	1_2.157526219F	ccactccttgggcactacac	2_2.157528318R	atatgcatgcctggtctgtg
PP79	1_2.157527268F	TGGGAACAAAGCTTAGGAATG	2_2.157528717R	ctgcctaggatgagtctgagaag
PP80	1_2.162296044F	TGTGACCTATTATCTATTTTTGCCAAT	2_2.162297125R	AGTCAATACCTGCATCACAGAA
PP81	1_2.162301432F	GCTTTGTGATTACCCTGATGC	2_2.162302416R	CAGACCTGCAAGAGAGGCTTA
PP82	1_2.162553501F	CACTCCAGTCTCCAGGCTTC	2_2.162555613R	cttggctgccacttcctaac
PP83	1_2.162557825F	TAAAACCATTGGCCTTGAGC	2_2.162560128R	AAAGATGGCTTTGGATGCTG
PP84	1_2.171873719F	CACTCTCTGCTACTGGGttgg	2_2.171874062R	CCCCCTTTTACTCCTTCGAG
PP85	1_2.172305241F	CTCCAGCTTTTCTGGAATGG	2_2.172254778R	GAGTGTGTCGATGCTCGTCT
PP86	1_3.9260131F	GGGATTTGAGCCTAGGGTTATC	2_3.9261734R	CAATCTCTAAGTGTGGGGAAGG
PP87	1_3.19250266F	CTAGCCCAAGGCCATTTTAC	2_3.19250765R	CAGATACCAAAGGGTGattgc
PP88	1_3.21573799F	AGCCAACATTCTCCAGGAAC	2_3.21574184R	TGGGTTAACTGTCACCCTGTC
PP89	1_3.34178896F	GCCTCTCTCTGCTGCTCAAT	2_3.34185221R	AAGTGCCCAAATGAAGGATG
PP90	1_3.37113208F	CTGCTTCCCACTTTGGGTTAC	2_3.37116607R	AGCATAAGGGGAGCTATGACC
PP91	1_3.37760364F	TTAGTTGTTGGGATAAAACGACAg	2_3.37761150R	cagaagctacaccaatcaaatctc
PP92	1_3.37831185F	GTGTAAGTGCAGCCCTGGTC	2_3.37832410R	CTACTCGGCAGAGGAAAACAC
PP93	1_3.37831785F	GGCATGTGTATGTGTGAATGC	2_3.37832517R	ccctcatgataaaatcccagaa
PP94	1_3.38289590F	GTCCTTGGCCCTGAGGTTAT	2_3.38291325R	TGCACTGCAAACAGAATCAC
PP95	1_3.60335902F	TTTTGTGGCTAAAATAGATCCAG	2_3.60336135R	AAGTCAGGGACAGCAAAAGG
PP96	1_3.69410945F	TAGTCTTATGACCCGTACTATCTTGC	2_3.69411282R	AAGACAGTGGCTAGAGTTGTTAAAGG
PP97	1_3.70474213F	ttggtttcattgaatattggtactg	2_3.70485109R	acagcagaaacaatagaaagcctac
PP98	1_3.70485526F	CATGTCAGAAGTGCCAGTGC	2_3.70486451R	tcaaaacttcaagccacagc
PP99	1_3.70491047F	GGGCTGTAAACTCTCCTATTGC	2_3.70499988R	TGCAAATGATTCTTAAGTCAACAAC
PP100	1_3.70521542F	TCTTGTGACACTGGGGATTG	2_3.70529106R	AAGTATGTGGAGCCAGTTCTCC
PP101	1_3.70547587F	TGAAGCAGAGATGGACATTG	2_3.70551787R	tgtgtatgatgtttttgcctgtg
PP102	1_3.74603562F	TGAAGACCAAGCAGCTCATC	2_3.74605479R	GCCAAATAACAAGGGGAACA
PP103	1_3.83121470F	TCAACTGGGAAACTCAAGGAC	2_3.83121845R	CCATGGATGAAGAAATGACG
PP104	1_3.87244681F	CACATCCAAGAAGCTGAGAACT	2_3.87246323R	AATCTCTCTGTAACCATAGCATGAA
PP105	1_3.87780327F	AAGAGGAGAGCCAATACCCACT	2_3.87780894R	TGGTTTTCATCAAGAGACCTCA
PP106	1_3.87780321F2	CTTTTAAAGAGGAGAGCCAATACC	2_3.87780999R2	TGGCTCACTTTTTCTAGAGGTTTC
PP107	1_3.87780397F3	AGAGGATCAGAGGTTCCCAAG	2_3.87781371R3	TGACTCTCGTTCTCTAGCTTGC
PP108	1_3.87780466F4	TCAGGAGCCACTAAGATTTGAAG	2_3.87781264R4	TTCTTCCTCTGCTTCTGGAGAC
PP109	1_3.91831548F	TCCGTTCTTTATAGAATTCATATTTTT	2_3.91835684R	GGACCAGGGTAGATTACTGGAA
PP110	1_3.93063724F	tgctcctgagaaaatattgaaag	2_3.93064229R	catgccacctgttttgttattc
PP111	1_3.93377145F	attcttcccttcatcttccactc	2_3.93378215R	AAGCACATGTTCACTAAGGACAAG
PP112	1_3.105733765F	agcccTGACACTGGACTCTC	2_3.105735593R	TGACAGTGACAGTGGGAGTAAAC
PP113	1_3.124109071F	ATTCATTATAACAAGCTCCCTTCC	2_3.124110830R	ACCATGTCCAGAACTCTGTTTC
PP114	1_3.124826551F	GGAGAGGAGAAGGAAGAAGCAG	2_3.124828938R	ATAACATCACTCCACGGACCAC
PP115	1_3.126808140F	AGCGCTGGTgttgatgtatg	2_3.126810019R	TCCCTCTTCAGACCCCTTTT
PP116	1_3.126842741F	GCAACACAAGTGTTCCTTGG	2_3.126850890R	TGCTCAGACAAGTGGAAAGG
PP117	1_3.126922011F	GCAAGTACCAAGTGCCCAGT	2_3.126924783R	GGTCTTTGGCCACAAAGTGT
PP118	1_3.126937648F	ggccatttctgccactatgt	2_3.126939323R	TGCTTCAGAGTCCCACTCCT
PP119	1_3.127297248F	TGCTGTGGTACCTGTGTGAA	2_3.127299004R	TTACTGCCTCCTCTGCCTGT
PP120	1_3.127297178F	ccatctcttcatcccACCTT	2_3.127299060R	AGATGGGTGCTTTTCATTGG
PP121	1_3.127740019F	TCAGCAGTTGTGAGATACCTCTG	2_3.127740976R	CATCATGTCATAACTTCTCCCTCT
PP122	1_3.130503087F	GAGGGATAGCTCTGCAGGAA	2_3.130504301R	CATTCTAGAACAGCAGAGCACCT
PP123	1_3.138641507F	ctgggtccttccacatcaac	2_3.138642960R	tatggacacactgccctcaa
PP124	1_3.140351783F	TGGACTAAAGACTTGTTTTCCTGAC	3_3.140354784R	AATaggtctggtgctgcatttc
PP125	1_3.142287717Fgain	AGTTCACCTTGCAGTACACACC	2_3.142264249Rgain	ATCACCTCCAGCACATTACCTG
PP126	1_3.148974429F	GAACGAAGCACAGGCTTTATG	2_3.148975704R	TGACCCCAGGGTTTTAATTC
PP127	1_3.154547505F	CATGGTCAGCTTTCTGTTATTCC	2_3.154548297R	TATTTGTGGGGCCTTCTGAG
PP128	1_4.14519021F	TTTTGAGAATTGATTGTTCTCAGTG	2_4.14521101R	GAGATGGCACTAATTCCTCTGG
PP129	1_4.21560136F	AGCCAGAACTATCTCTAGTCTGAGG	2_4.21561341R	atataagggactggttcaaacttcc
PP130	1_4.32070166F	GAAAGGTATCAGCATGCAACAG	2_4.32072379R	AGGCACAGTTTGAACACCCATA
PP131	1_4.49690208F	CAAATGTCTATTGTTTCAATTGTTTTG	2_4.49690506R	TAAAGCTGTGTAGATGCGAGGA
PP132	1_4.54638548F	TGTGATCAGGGAAGAGAGAACA	2_4.54646577R	CATTTTCTGGCCTAATCCAAAC
PP133	1_4.54667618F	GAGGGCCTGTGATCAAGTAGAC	2_4.54675440R	TACTAACACGCACACAGAGTGG
PP134	1_4.54682378F	GGTTTTCTGGCAAGCTCATATC	2_4.54690302R	tgtggcatgctaattttgattc
PP135	1_4.54708275F	AAAAGACAACAGACAACGACCA	2_4.54716352R	GGGATCCAGAAACTCTGATAGG
PP136	1_4.55310228F	GCCAGACCAcattctgactagag	2_4.55310937R	ggatctttaagaggcagagtcttg
PP137	1_4.55506816F	TCAGCTATGAGCGTCCTATcatatac	2_4.55508652R	ATCAGGAGTGCAAAGGGATG
PP138	1_4.56976755F	TTGCCTGTGGGCTATTATGAG	2_4.56978859R	GCCGTTGCTTTTCTTGTTTC
PP139	1_4.89521773F	TGAAGCTTGCTAATGTGATGG	2_4.89522134R	tgggtagagGGAAAAGCAAC
PP140	1_4.102502670F	CCTCAGCTTCCAAAACAACG	2_4.102503369R	CCAGATGAATCTTCCCAAGC
PP141	1_4.108266012F	TCTGGTATGACTGTTCTGACTGG	2_4.108267360R	AGGTCAAACTCCCCAAAATG
PP142	1_4.108950959F	AAAAGCTGGTATGCAGACTTCC	2_4.108951428R	ACTCTTTTTCATTTTGCCACAC
PP143	1_4.108951080F2	aagcctccataagacctcactg	2_4.108951382R2	CCTGAAATTGTCATCTGCAAAG
PP144	1_4.108950959F3	AAAAGCTGGTATGCAGACTTCC	2_4.108951474R3	TTAAATGAAGGCCTTTGTCCTG
PP145	1_4.108950966F4	GGTATGCAGACTTCCTAGACCTTC	2_4.108951603R4	CTTTACTAGAAGAGGGCAACAACC
PP146	1_4.111730212F	AGGGCAATGTGTATGGTGGT	2_4.111737268R	CAGGCCCCTGAGTTTATTTG
PP147	1_4.111730272F	CAATAGCAGCAACCCAGTCAG	2_4.112284339R	tcattttctacttcaaagggaagc
PP148	1_4.111730334F2	CAGAATTAATATCAAATGTGTCTCTGC	2_4.112273162R2	AATGGCTACAGAAAATGTGGTTC
PP149	1_4.111728768F3	ctgaggtcaagttaggtttcg	2_4.112273145R3	tggttcatttatacaatggttctcac
PP150	1_4.111737049F	CAACAGCAAAAACATGATGGA	2_4.111743863R	TCATGAATAGCTCTAGTGGATCAT
PP151	1_4.113837214F	AACATGAGTCAGTTTGGTCTGG	2_4.113839321R	TTGAGGAGGAACATTCTGTG
PP152	1_4.114797614F	ataatatttttggcttccccaaac	2_4.114798301R	TCATGAGGTTGATGTTTATTTTCG
PP153	1_4.118228079F	GTGCGATGGGCTCTAAATTC	2_4.118229876R	CTCCCTTCACCTCCAACATC
PP154	1_4.118256772F	GGCCACGCCTAACTACACAC	2_4.118258355R	GGAATCAGGGTGAGCAGAAG
PP155	1_4.118268452F	GACTTAAGCACACACTCCGTCTC	2_4.118269671R	GCATGTTTTACTTGTCAGTTTgg
PP156	1_4.118274914F	GGGAAGCTGACAGAGGTGAG	2_4.118278028R	ccagtttttgtttgggcatag
PP157	1_4.124393501F	CAAAGGAGCCCTTCCTTAGC	2_4.124393798R	GCCCCAGGAAGAAACAGTAAC
PP158	1_4.126150961F	CGCCAACAACAGGCTATCTT	2_4.126151989R	agagcactggctgctctttc
PP159	1_4.126152972F	gcaaaaatcctttgcctcaa	2_4.126155141R	gttacatccccagacccTGA
PP160	1_4.129340016F	TTAATGGGGGAGACAACACC	2_4.129341219Rinv	GGTTTTGGGTTGGTCTCTTG
PP161	1_4.129340628Finv	CCGTTCATCCAAAAACAAGC	2_4.129342743R	ttttccagtcccCAGATGTC
PP162	1_4.130038260F	ATTCCTGGTTTTTGTCTTTGAA	2_4.130038615R	tccaacttgaaacacagtggtc
PP163	1_4.136567574F	GGCAATGCCATTCTTCTTAGTC	2_4.136568923R	GAGAAGCCCTGCTGAAGTGT
PP164	1_4.136610127F	CAGTGGCCACCTCAGTCC	2_4.136611323R	CTCAGTGGTAGAGCATGTGTCTG
PP165	1_4.136866321F	CTCACAGGGCACACTGCTCa	2_4.136867696R	cgcaacacatcgttttatgg
PP166	1_4.138257200F	TTGGATTGAAACATACGTCGTG	2_4.138258190R	AAGACAGGCCATGAGACACTTC
PP167	1_4.142499382F	CAAATCGTTACCTGGGGTTG	2_4.142501062R	AACATCCCTTTGGGAATGAA
PP168	1_4.145158197F	TTGGCCCTCCATTGAGTTAC	2_4.145164113R	AACCTGAAATGTCTGTGCTT
PP169	1_4.146961368F	TGCATGGTGTGGAACTAGGA	2_4.146968599R	aactgggagtgggagggtag
PP170	1_4.147244091F	gatggcctactacaagagagctg	2_4.147246010R	ggctggtatacatgaagatcgaa
PP171	1_4.147244091F	gatggcctactacaagagagctg	2_4.147246586R	TTACCATGCACACAAGACACAA
PP172	1_4.147246045F	tattgattaggggctggagaga	2_4.147246586R	TTACCATGCACACAAGACACAA
PP173	1_4.148024764F	TCCACTATTCATTTCTTTCTTTGTCTT	2_4.148026115R	ATGTAAAAATGAGTTAGTGATcctggt
PP174	1_4.148074139F	GGTGAATCTCTGTTGAAGAAGTGAG	2_4.148074510R	AATGTGTTGGGTTTTCACTAAGTTG
PP175	1_4.148496154F	TCCTGTGGAGGACTTTACGG	2_4.148497152R	TTGCCAGGCCGTCTATTAAG
PP176	1_5.16218362F	CACACTGAAATAACTTGGGCTAGA	2_5.16219180R	caggtcttgatggaggtaggg
PP177	1_5.28927388F	GGTCTTAAAATTGAACCTAGGACTT	2_5.28937833R	GCAGCACCGGCTAGAGTATC
PP178	1_5.35816357F	TTCCTGGGAATTCTGGTCTCTA	2_5.35817292R	CTCATTTCCAACAAGCTCACAG
PP179	1_5.49209531F	AGGGAATGTGTCCCTCACTG	2_5.49211932R	TTCCAATCACCCTGGTATTTTC
PP180	1_5.49217013F	gcctatattcataattaaacaaaatgc	2_5.49218098R	AGCACACCAGACAGAAATGC
PP181	1_5.49224025F	ATTCCTGGGAAGAGCAGATG	2_5.49225179R	TATCGGGAATTAGGGGGTTC
PP182	1_5.53159302F	TTCCAGCTAGAATTCCTGTATTGAC	2_5.53159681R	TTCAAAAAGGAGGGGAGATG
PP183	1_5.63737731F	CCTTGCACACAGCACATACC	2_5.63739046R	tgtctccaaCAGCAAACCAG
PP184	1_5.72878557F	GCCCTCAGATCAAAACCAAG	2_5.72878878	AAGACATTTTTGCTTTCATGAGC
PP185	1_5.73292214F	ATCTGAACTGTAGCTGGGATCAA	2_5.73292823R	TGAGGCTGAGTATGTGTATGTGTG
PP186	1_5.74085865F	AGAACCTTGGAAACACGGTCTA	2_5.74088965R	AGATGAGGATGAAGACCAGGAA
PP187	1_5.74338472F	GTCTCGTGTTGGATGAATTCTG	2_5.74342659R	AACATTCCTTCACTTCCCAAGA
PP188	1_5.75139388F	TGGCTCTTTTGTCTGAGGCTA	2_5.75141501R	aggaggcagatatggtgctg
PP189	1_5.75151589F	GATCATCTCTGGAAACGGAGAC	2_5.75156688R	catgacaatccaagatggactc
PP190	1_5.87850235F	CGGACTTTGCAATTAACTTAACC	2_5.87855396R	tggctcaaggactacctaggac
PP191	1_5.87850152F2	CCTTTGTTTTAGCCAATAAAGGTC	2_5.87855344R2	agatcaaccctatcaaaagtcagc
PP192	1_5.100480006F	CATCTTCTCACCCGAGTAGGAC	2_5.100481232R	cagccccAAaggattgtaag
PP193	1_5.101285741F	TGAGCACGTGACTTCTAGCC	2_5.101286736R	CCCTTTTCATCCCTCACATC
PP194	1_5.101293710F	cctgaggccttacatggttg	2_5.101294985R	attgaaggtatggagtcgaatcag
PP195	1_5.101296173F	TTCTTGACGAATGTACAAGCTG	2_5.101297137R	AATAAGACTAAAAGCCTGGAGAGG
PP196	1_5.101300068F	TCAGTGTCAAAGCAGGTTGTG	2_5.101301126R	GACGGGGACATATGCTGTG
PP197	1_5.101301063F	cataggaaacctcaacaaacacag	2_5.101302121R	CAGTAAGAGTAACCACACCAGCAG
PP198	1_5.101302159F	CTGGCACGAGAGGAGGAG	2_5.101302784R	GTCTAGCCTGCAAGGAGGAG
PP199	1_5.110779211F	CATCATCGGGAAGATAGGAAAG	2_5.110779709R	GGTCATGGTCCCTGTTTCTTAG
PP200	1_5.121556521F	GTAAGTTCTGGGGCCCATTC	2_5.121556669R	TTTCTTGAGGGCTGCGTCTC
PP201	1_5.137252998F	aaataaCTTCACATTGAGGAAGGAAC	2_5.137253414R	attgagaaaaagatgcctcaattaac
PP202	1_5.138918747F	TGTTTTGTATGTTGGGAGTCCAT	2_5.138958269R	GTATCCCACAAACTACTGGCATC
PP203	1_5.142838491F	acttaaaGCCATGCCTGTTAccc	2_5.142838881R	AACAAAGCCAACCAAATAACAAAG
PP204	1_5.148925081F	TGTCTGGCTATTCCTGCAAA	2_5.148926592R	TCGGCAAACCTGCAGTAAAT
PP205	1_5.148936063F	CCATTTCCTTCAGTCCTCCA	2_5.148937589R	tgagtgtagaggccccagtt
PP206	1_5.151926183F	AAATATTTTGTGGAACCCAGAAC	2_5.151924268R	TGAGGTTAAAACAGGAAAACTTGA
PP207	1_6.8002513F	tcgaatggaatcaactttcatc	2_6.8006519R	cagctcctggtttggttgat
PP208	1_6.34708709F	CTGCCTTCATGGATCAGAGC	2_6.34709067R	ttaccacacccagcCTGAAG
PP209	1_6.46708407F	CTCTGCTCCAAATCTTTCAGTG	2_6.46709903R	GCACTCACCACTGCTTGTAGTC
PP210	1_6.47075359F	TATCAGTGATGGTCAAATGTTGG	2_6.47119609R	AGGTGTCTGATGGGAGACAGACT
PP211	1_6.48364044F	TGTTTCTACAGGAAGAGCAGAAGA	2_6.48364675R	TTTATGATGGGACCTGGTTCTAAT
PP212	1_6.50316946F	TCTGAGCATCCTGTGACGAG	2_6.50308397R	TCTTCAGTCCTGCCAGATCC
PP213	1_6.50719719F	GGCCTGCCATGAAGTAACTC	2_6.50724884R	ATCCTTCCAGAACCCTTGCT
PP214	1_6.50719828F	TCACCCAAAGATAACATGGTACA	2_6.50724440R	GGATGGCTGGAAGAAAACCT
PP215	1_6.71904421F	CTTCAAGGCACTCCCAGGTA	2_6.71911790R	GAACGCAGGGCTTACTGTGT
PP216	1_6.72268951F	TCTGTAAGAGTTCTGCCTGCTG	2_6.72271325R	CTATGATCTCATCGCCAACATC
PP217	1_6.72270818F	ATGGTACCACTCTGGCTGGTG	2_6.72271325R	CTATGATCTCATCGCCAACATC
PP218	1_6.72554625F	catcatgcTGCGACTACAGC	2_6.72554924R	CGCATTGGAGATGACAACTG
PP219	1_6.73310523F	CTAAGATCCCTGTCTACTTTCTCCTTT	2_6.73311594R	ATCAAATATCCTCTTACGCTTACAAAA
PP220	1_6.74423582F	ctggtaagttcatattgtttgtcctc	2_6.74434684R	TGATTGCATTTTACAATATGTTGATG
PP221	1_6.89162630Fgain	GAGACAGGGGATTACAAGATGC	2_6.89155924Rgain	GAATCTCAgcagagacctccag
PP222	1_6.94346180F	GAGTTGCTGCTGTTCTGACG	2_6.94346729R	ACCTGGATTGTCCtttctgc
PP223	1_6.94986758F	AACAGTAAGAAAGCAAACCAAAGG	2_6.94987433R	ATGTGTTTTGATGGAACATTTGTC
PP224	1_6.101733138Fgain	gggatactggttagatcataatgttg	2_6.101726625Rgain	atctccatcttacacagtacatggtc
PP225	1_6.105355928F	tcactgcattaggtgtccatatc	2_6.105364356R	AATCTTCCCAATGTTTAAATTCC
PP226	1_6.109401421F	GGGAAAGAAAAACGAAGACAG	2_6.109401725R	TGATATGCAGGGAAGCCATC
PP227	1_6.109790287F	TTCAACAAGATGAAAACACAACTTT	2_6.109793183R	CAGGGAGACCCTTGCTTGTA
PP228	1_6.116634706F	GGACATGCTTAGTTCAAGGTCA	2_6.116641981R	CTGACTTCATGATACAAGTTGAGC
PP229	1_6.127924526F	CCTAATTTTCCTCCAAATAAACATTG	2_6.127924736R	ATCAGATGAGTCATACTCCAACAAAG
PP230	1_6.128559297F	TTGTAGATGAGCTCAGACACAGAC	2_6.128560029R	TCCACTCTGCCTTCAATGTTC
PP231	1_6.129689285F2	GGTCAATCCTGAAGTTTCTTGG	2_6.129691413R2	TGTCAGTCTTCCCAATTATCAGAC
PP232	1_6.129690260F	GGGGTGGAATATTCTGTGAACT	2_6.129690769R	TCACACCACTCCTTGAAGTAAA
PP233	1_6.129904733F	tggttttacgtgatgttccttg	2_6.129910543R	aagggctggagaagtgatgtaa
PP234	1_6.132580516F2	TTGGGAGACTAAGCCCTGCAGAA	2_6.132613974R2	gcatatgcctggaaaagtaacc
PP235	1_6.132580516F2	TTGGGAGACTAAGCCCTGCAGAA	2_6.132614124R3	cctccggatgttgcatatttc
PP236	1_6.132580281F	GTTCTTCCAGGTGGGTCTGTTA	2_6.132614299R	tgtggaatgctaattccatctct
PP237	1_6.132985255F	CAAGACTGTTGCATTAGTTCTGTTT	2_6.132986993R	GGAAAGATCTCTGCAGTGGATAA
PP238	1_6.132985461F	TCTCCTTTTCTATAAGGCTAGACTGTG	2_6.132986843R	TGGATGGTGACCAATCATTTC
PP239	1_6.133488277F	AACTGACAGCTCTTCTCCATCC	2_6.133489680R	GGCCAATGTTATCTTTTCCTCTT
PP240	1_6.135230927F	ATGAGCTCTGCCTTCCAACA	2_6.135238596R	CTGACTTCTCCACCCTGCTG
PP241	1_6.135231028F	TCATTTATGGCTGCCTCCTT	2_6.135238596R	CTGACTTCTCCACCCTGCTG
PP242	1_6.137972225F	GCTGCGTGGGTTATCCTTAG	2_6.137981056R	CCCATACAAAGCCTGACCAT
PP243	1_6.145392668F	GCACTCTGACATGTGCTGGA	2_6.145394298R	GGCCAGGATTTCTTTTGGTT
PP244	1_6.145408782F	TGAGCCTTAGACCTGCACCT	2_6.145410714R	GAAAACTGGGATGGAGAACG
PP245	1_6.145437273F	gcattagattccccgaactg	2_6.145442830R	aagcactggtggaattggag
PP246	1_6.145456158F	AATTGATGCCCCCAAAACTT	2_6.145457290R	GTTTCAAATGGCTGGAGAGG
PP247	1_6.145457825F	CACTACCACGTCCGTGTGAC	2_6.145458848R	CAGACAGTCCTGGGAAGAGC
PP248	1_6.145480124F	agagcctTGGGCACTTTCTT	2_6.145481325R	CTCACAGGGGAAGCTGAGAC
PP249	1_6.145488902F	CATCATAGTCCCAGCCATCC	2_6.145489774R	TGTGTGGCACATGTGGTATG
PP250	1_6.145489732F	atgccacaccgcatAATACA	2_6.145490908R	ggcagacctgatgctagagg
PP251	1_6.145541247F	TGACTCCGCAGATCTGTTTG	2_6.145542452R	cagggtttctcaccacccta
PP252	1_7.5133567F	GGATTTGTCCATTTCTTCTCTCATAG	2_7.5133775R	ACAGTATTCTCTGCCTGTAGGTGTAG
PP253	1_7.16995183F	ctataggcagattccttctcatttc	2_7.16995681R	caggaggacaataattttgaaacc
PP254	1_7.17246450F	GGCTGGGTCAGAATCAGGTA	2_7.17253461R	CAAGGAAAAGGAAGGGGAAG
PP255	1_7.18384847F	TGGACTGTAAAGCAGATTGTCA	2_7.18392603R	AACCCTCTTCTAAGCTCTGCTG
PP256	1_7.18573056F	TGCTTATCAGTGAGTGACCTGAA	2_7.18574293R	TTGCAGGAGAAATATATGCCTTT
PP257	1_7.28646476F	TATTCGCATTATCCTTCCAATG	2_7.28671685R	TCTTACCCAAAATGTCTTGTCTGA
PP258	1_7.31059325F	TCCTCTAGATACTAATGCTGAGAAAGC	2_7.31060212R	GTGACACTTGAGAAGGTGCTTG
PP259	1_7.37357165F	CTGGTGGTCTGCTGCTATCC	2_7.37358845R	CAGTTCCAGAGGAGAGCTCAA
PP260	1_7.47315312F	TCACACTGCTTTCCTCTTAATTAGC	2_7.47317189R	ttgaagttccagaggtgtatagttc
PP261	1_7.47344638F	ATCCATGCCATGACAGAATG	2_7.47345787R	TGCCCGTATAAAGCCTCATC
PP262	1_7.47363153F	ccaagcagagaacaaaccag	2_7.47371077R	AGAGAACAGAGGCCCTCCAG
PP263	1_7.65132895F	tgacccactccctcaatttc	2_7.65137144R	tgctagaactttaatccatgacg
PP264	1_7.68906601F	TTGTCAAGCCATCATGTAGGTG	2_7.68907029R	TTGGCAATATGAATAGCATTGG
PP265	1_7.69157204F	AGCCCATGTGAAGTCTTTCAG	2_7.69160914R	TGTTCCATGCAAAAGGAGTG
PP266	1_7.71233417F	CACAGTGATCCTCTGGGTGTC	2_7.71234642R	CAGTGCAGTTCTCTGAAACCAC
PP267	1_7.81590680F	AGGCACACCAAGGTAAGGTG	2_7.81590935R	CCACATTGCTCACAAAGCTG
PP268	1_7.90731521F	TTTTCACTTTCTGCCCCATC	2_7.90732310R	TGCTAGTGAACACCCAGAGC
PP269	1_7.92952721F	GAATTTTCAGGCTGTCAATGG	2_7.92954474Rinv	CAGAGCCTACTGTGCTTGAATG
PP270	1_7.92952721F	GAATTTTCAGGCTGTCAATGG	2_7.92953720R	TATTCAAGATGGAATCAAAGAGTG
PP271	1_7.92953505Finv	TGGCATAGGTTTAGGCAAGG	2_7.92955692R	tgagagctctggggtatatgg
PP272	1_7.101248817F	gcaCATTTTCCAAGTGCGTAG	2_7.101244939R	CAGTGTGAAGGCTGTGATGG
PP273	1_7.106145198F	tccacccccagaacttagtg	2_7.106146438R	TGCCATGTTACAGAACCTGCT
PP274	1_7.106217119F	aaaggcattctccaccactg	2_7.106218221R	ggcccTGGGTGAGTTTTAAT
PP275	1_7.106267299F	tgtggcaaccaactagtcca	2_7.106268907R	tttggtaggggttcatggag
PP276	1_7.106445061F	AACCTCCCATGCACACCTAC	2_7.106448975R	gccacacactgtgggtactg
PP277	1_7.106444766F	GTGCAGCTTCCCCAGACTAT	2_7.106449374R	GGGAGACCAAGGAAATTCAA
PP278	1_7.106454564F	acactaggcaagcgccatac	2_7.106455539R	AAGCCCTTCTGGCAGATGTA
PP279	1_7.106458990F	tagtgaagtgtccccggttc	2_7.106460006R	caacaacactgggaacgatg
PP280	1_7.111397083F	ACACTACGCATCAACCTCACAG	2_7.111479438R	TACATGAGCACTCCTGGTTTTG
PP281	1_7.111398513F	ACTCAGGAAGCATTTCACCATC	2_7.111480362R	AACCCATGGCCATTATAGTCAG
PP282	1_7.111398008F2	GAAGAGGAGCAGATGATACTGGAC	2_7.111479963R2	AGCAGCTCTGTATCTGACCACTC
PP283	1_7.111397654F	CAAGACATCCATCCATCTACAAT	2_7.111482141R	AGTACAGAACCAACCAATATAGACAA
PP284	1_7.111504767F	CAAAAAGAACTGGGGTTTGAAG	2_7.111505403R	CTTTTCCATACTCCCGAAGAAA
PP285	1_7.118861811F	TTTTAACGAAAAAGTGACTTAAAGC	2_7.118862345R	TTTCTTATTTATTCCTAGCTGTAGGG
PP286	1_7.120410141F	GCTCACACAAAGGGCTTGTT	2_7.120415282R	AGACGAAAGCCCCAACTTTT
PP287	1_7.120409540F	TCAACGTCCCACAGAATAGATG	2_7.120415036R	CTCACCAAAGAGCCAGAGAAAG
PP288	1_7.140063481F	CTTTAAAGGTAAATCATGGGCTTG	2_7.140063954R	AACTAAAGAGAATGAGCCATCCAG
PP289	1_7.141429760F	CATGAAAAGAGGGACCCAAA	2_7.141443422R	cacaggcttacccagctgat
PP290	1_7.146391288F	TTATGGTGGTCAGCTAAGATGC	2_7.146391643R	CCACCAAGAAGATACCACATTTC
PP291	1_7.146391582F	TGAACTTGAGTGCCTTTGTGTT	2_7.146392731R	GCCTTACAGAGGGCATAGAGAA
PP292	1_7.146435155F	CCACCTGAACCCAGAATCAC	2_7.146436154R	GCAGGGCTGTAAACACTAGC
PP293	1_7.149414950F	AGGACTCACCCCCTCAGTCT	2_7.149415851R	CTGACCTACTCCATCCTCAACC
PP294	1_8.13917427F	CCTGGATCCACGACACTTTT	2_8.13920808R	AAGGAAGCTGAGAGCTGGAA
PP295	1_8.19115815F	TAGACCGCCTTGGATAGGTT	2_8.19120364R	agagaagagactgaagaacaacca
PP296	1_8.19447150F	TGTTCGAAGTCACACAATACCC	2_8.19450659R	catgctccaccactgtcttg
PP297	1_8.19447287F	GGCATATACACATAGAGACGGAAAG	2_8.19450659R	CATGCTCCACCACTGTCTTG
PP298	1_8.24639389F	ttgatcccctgtttctccag	2_8.24640682R	ccaccaaatgacatggacag
PP299	1_8.27271422F	TATATCGAGCCACATGAGAAGG	2_8.27272990R	GCATTAGCAGCCCAATAGCAG
PP300	1_8.27272234F	ATTCCTGGGGATGATTTTCAG	2_8.27272990R	GCATTAGCAGCCCAATAGCAG
PP301	1_8.30669743F	TAGAGCAGGCCACTCCTTGT	2_8.30670865R	ggccatcaggtgctagagag
PP302	1_8.30961858F	CAATCAATGTGCATTGTGTCC	2_8.30962432R	AAGGCAAAATGGATCAGGAG
PP303	1_8.31508823F	TCCAGCATCCTTTCATTTCC	2_8.31516442R	tggatgtgcctgtctctgtc
PP304	1_8.31578408F	caggtaggatggagggagaa	2_8.31579409R	TTTGGGTTTCTGCTTTGTCA
PP305	1_8.31578639F	gcatgcctgtgtttccattt	2_8.31579488R	AGCCAGGCTGAAGTTTGTAA
PP306	1_8.31595037F	CGGAAAGTACCTGAGTGCTTG	2_8.31596035R	CATGAGCTTTGCCGTGTTTA
PP307	1_8.31997502F	gccgaagaaagagtatccaaa	2_8.32000590R	ccccaatctccttcttattgc
PP308	1_8.32237886F	atctcttgggtgagcccagt	2_8.32238412R	AATATGAAAATGCgggctga
PP309	1_8.38127934F	CCTGCACAAAACTTGGGTCT	2_8.38135087R	accggagaaagcagaacaga
PP310	1_8.42427455F	TGCTAAAGGGAAGAGGACTTTG	2_8.42428041R	ggctgccttcagacatgtagtc
PP311	1_8.59849758F	gggaggaagagagaggatgg	2_8.59852455R	ATCCTGCAGGTGGCAATAAC
PP312	1_8.66849454F	ATGGCATAGTCAAAGGGAAAGA	2_8.66850218R	AATGCCCCCTTTGTATTAGCTT
PP313	1_8.74977668F	GCTTAAAGCCAGCATGAGATG	2_8.74977865R	GAAGCCTAGTGCCAGGAACC
PP314	1_8.77136571F	tagctctgtacctcatttttaataggg	2_8.77138045R	ATGTATGTGGGGGTGCATAGA
PP315	1_8.77136886F	aggatggggaaatgggaatag	2_8.77138162R	tgtgtcttcctgtctttgcatc
PP316	1_8.77137095F	ggacttgagcctaagaggtgtg	2_8.77138000R	agagttctctggaatgaatcctc
PP317	1_8.77137120F	aagcagtgatggttagcatgg	2_8.77137818R	ttggttctgaggattaaaccag
PP318	1_8.83669305F	caccaatagctgtaaaagtggaca	2_8.83669479R	GCAGCCATCAGTTTGAGGAC
PP319	1_8.83946335F	ggctttgtgtgatgtgtctgag	2_8.83946884R	TTGTTCTCTCCAGGAAATTTTG
PP320	1_8.87956984F	TAGACACTCGATGAAACCCCTA	2_8.87957661R	gaccagtagcccaagataatgc
PP321	1_8.93102137F	CCACTCAGGGCTCACTATTGTC	2_8.93103410R	AGAGTTTCCCAAGCCTAATTGAC
PP322	1_8.93565577F	acaaggatcactgccagcttag	2_8.93566154R	CACATAACCAGGGTGCTCCTTA
PP323	1_8.111347221F	AGCTCCTCCCAGGACTCTGG	2_8.111348438R	CCGTGGAAGCTGCTGTACTC
PP324	1_8.118630258F	GCCGTGTCCCAAGTCTCATA	2_8.118631516R	CCGGTGTGGAAAAGGTAGG
PP325	1_8.124429066F	TGTGGAGAGACAAACACAGAGG	2_8.124429566R	gcaggcagtaagtgtgtgtacc
PP326	1_8.127287337F	ATtgctggggttcgagtctg	2_8.127290423R	TGTGGCTATGTACAAAGTTCCAT
PP327	1_8.127369875F	tccacattcccaacacaaaa	2_8.127376506R	tccccttccccagaatagac
PP328	1_8.129687105F	TGATCCAGTCAGGTTGGAAA	2_8.129697923R	GACTCCTTTGTGTTGGGACAA
PP329	1_9.9070354F	AATAGCAGTGTGCTGCCTTG	2_9.9072751R	GGGTGCATGGTATGGGTTAG
PP330	1_9.22004539F	ccagttcctttcgcaaacat	2_9.22005374R	atggaaggctttaccacatgac
PP331	1_9.32815497F	GCAAACACCCACACTTCCTT	2_9.32818299R	AGGGTGTCATGGACTCTTGG
PP332	1_9.34876350F	aatcttgggtgactgttcag	2_9.34876940R	ccagttcacactgaatgtcc
PP333	1_9.38402299F	AAGACTGACATTTTGTGATGGAAA	2_9.38403785R	TCCTTCCGAAGACCTTATCAAA
PP334	1_9.39157847F	gaacctgcagggtggaagta	2_9.39159725R	TTTTTCAAACTTGAGTCACACCTC
PP335	1_9.41207634F	TCCCATGAATCCTTGCATAAC	2_9.41208462R	GCCTCAAGGGAGATTTCTAAAAG
PP336	1_9.47966422F	CAGTCCAGAGTTCCATGGTG	2_9.47967676R	TTAACTGCCCCATCACTTGC
PP337	1_9.47971592F	TTCAGACTACAGATATCTCGCTTTG	2_9.47973191R	aagaacggggctatttctcg
PP338	1_9.48006861F	gcctcagttcaatccctgtg	2_9.48008754R	GTCTGTGGCAGGCTAATTCC
PP339	1_9.55825043F	gacaCCCTGTATCGGTACACCT	2_9.55827231R	TTCAGTATATCCATCAAGTCTAAGTGC
PP340	1_9.63437764F	GGATTTAAAGAAAGAGGAAATACCG	2_9.63437886R	TGTGTACCAAGGCATCATACAA
PP341	1_9.65598146F	ACTGGGACCAAAGGTGTATGTC	2_9.65598892R	ATAACACAGAGCAACAGCAGGA
PP342	1_9.65829118F	TTGGTCATTTGTGTGCTATGC	2_9.65833186R	TTGGGAGCTACCATGTGGAT
PP343	1_9.69816818F	GCTGGCTGAGGTTCTCATTC	2_9.69817142R	GCTGCTGTCCTCAAGAAACAC
PP344	1_9.70790146F	cacatatgctgtgcttcattcc	2_9.70790518R	CCCCCAAATAATTGTTTTCTCAG
PP345	1_9.80165942F	GGTTGCCTTTGTTCTGCTTATC	2_9.80168526R	CTCACAAGACTCCATCTGCAAG
PP346	1_9.98366461F	TAAGGGTGAATTCCCAGCAG	2_9.98367216R	CCTTCCCTGCTAAGGTCTCC
PP347	1_9.105235431F	gccccttcgtgtgtattgtt	2_9.105244354R	ccctcaatatacaaagacattcca
PP348	1_9.105547276F	GAGCCATGGACATCTTTTCG	2_9.105548469R	TAGGCCATGAAGGACTCCAG
PP349	1_9.105608704F	CCCCTCAAGGGCAGATATAAG	2_9.105609804R	TGTATGAAAGGTATTGTGGTTTGG
PP350	1_9.105671731F	GGGGTAGTTTGAGAAGTGAGC	2_9.105673380R	CCAGCAAACAAGAATTTGAGG
PP351	1_9.110888890F	TAGTTGATGGTTTTGAGGTACAGC	2_9.110889495R	GCTTTTGTGCTCAGAATGACTTAG
PP352	1_9.110888859F	ACTGACAGCTGTTGTATTGTCAGTC	2_9.110888859R	ATCTTGAACAACCTGCTCTTCC
PP353	1_9.111152655F	TGAGGCAAGCTTTCACAATG	2_9.111153895R	GAATGGTGAGGCAGTGGAAT
PP354	1_9.111152680F	TGTCACTGTCCTTAGGTGAGCA	2_9.111154094R	GTATTCTGTCCTatgccacatct
PP355	1_9.112337011F	CTCTCTCCATATTCAGGGTTATTTTC	2_9.112337570R	TTGCAAAGGTTTTAATAAATAAACG
PP356	1_9.116169141F	CGAAGCTTTGGCTGTCCTA	2_9.116174749R	TTAAGGTGAACCAGCCTTCC
PP357	1_9.118476352F	GGAGTTGAGAGAACAGGTACAGG	2_9.118478132R	TGCACATGCATTCTTTTCATATC
PP358	1_9.118476252F	CATTGAGGGACACACTCCTTTC	2_9.118476722R	TTAATGCAATGTTCCAGTTTgg
PP359	1_9.121128744F	GAAGTGCAGGTATCCCCAAA	2_9.121148888R	AAGCAGTGGATGCCTTAGGATG
PP360	1_10.3825083F	TGTTCTAGATTATATTTATTCGTGGGTTT	2_10.3826491R	GTGTACTAGTGAGCCATTGATTCTGT
PP361	1_10.7229273F	AGGGACAACCACACTGAAGC	2_10.7237883R	GGGACCTGGACATTTCCTATT
PP362	1_10.8801342F	CCGTGTGTGTCCATTATGTG	2_10.8802340R	CAGTCATTCCCCAACTTTGC
PP363	1_10.9908830F	aggtcaggcctgcagtaaag	2_10.9911885R	atttccccagggtctacaca
PP364	1_10.10741650F	TCTCCTGGTTCTCCTTTCCA	2_10.10741759R	GGCTCAACTGCACAGAGACA
PP365	1_10.12717018F	ACCTGTAGCACCCCAGTCAC	2_10.12724034R	ACCACCCTTTCATTGGTTGA
PP366	1_10.18087712F	AGCACACAGAATTGGACCATC	2_10.18092702R	TGAACTCAACACAGGCCAAA
PP367	1_10.20466834F	TGCCAGTGTGATGGTAAGTCA	2_10.20468045R	CATGTGCCAACAAAATCAGG
PP368	1_10.20472541F	ggtgttggattcacctggac	2_10.20474111R	tggacttgtggttcttggtg
PP369	1_10.21758049F	tggtttctgtgtcagggtga	2_10.21760607R	GCCACAGCAGAAGAGAGCAT
PP370	1_10.23570224F	ccagcttatgcttgctctttg	2_10.23570795R	ggggttatgagtattggtggtg
PP371	1_10.46614130F	AATCTTATGTTGCCTTCAGTGC	2_10.46614376R	AGCCCTCTGATTTCAGTTTTTG
PP372	1_10.48044981F	acaagctctggccttttattga	2_10.48047620R	GTCTTTGTCCTCTGTGGAGTGG
PP373	1_10.62821208F	TGGAGAAGTGACCAAATTCCTT	2_10.62821936R	TGATCCTAAGGCAGTCAGAAGA
PP374	1_10.62971152F	TATTTTTCACCAAATTTTGCAAGG	2_10.62974651R	agcaagctaaggtcttttgggaag
PP375	1_10.62974780F	CCCATGAAGTTGTGACACTG	2_10.62982398R	agctggcttacaaccaccag
PP376	1_10.63081660F	atgctgagtgcccaacatct	2_10.63083145R	accaaagcccatatgcagag
PP377	1_10.63125479F	TGCCTCAAATGAACATCAGG	2_10.63132966R	gtatcagaggggaggtggtg
PP378	1_10.63174406F	TTTTCGGATCCCTTTCAGTG	2_10.63175373R	GTCTCGGCCTGAATTGACTC
PP379	1_10.63203843F	ACAGAAGCACATAGGCCCTTAG	2_10.63211340R	tttcttctctcccctccaactc
PP380	1_10.63250001F	TTCTTGTCTGGAATTtttaattgg	2_10.63252984R	ATGAAAGCCTTGGAAAGTGG
PP381	1_10.63436686F	TCCCTCGAGATTATATTTTTCACC	2_10.63439173R	TGCATCAGATGATGTTGTTACAG
PP382	1_10.63528194F	CCAACTTGTCTTCCAAACACTG	2_10.63531370R	TTTTCTAAAATTCCCGCTATGG
PP383	1_10.63663599F	AGCAAAGAGAACTTTGGTCCAG	2_10.63671517R	atgagctccagggaattgttag
PP384	1_10.63856130F	cttccaatcctttcaaataagtgtc	2_10.63859223R	taagaacactaaaaggggctatgc
PP385	1_10.63865315	CTTTCAAAGTTTGGTACTTCGTAGTGT	2_10.63866495	AAGTCAGTCCCCTAGTCATTCCTT
PP386	1_10.64001700F	TTTAGATGGCAGATCAATCAATTAG	2_10.64004588R	ttttcacaacgtgaatctgtctg
PP387	1_10.81893209F	aaaataggacaaagccatcatttg	2_10.81893801R	CAGTGTAGTAAGGCAATGGTTCAG
PP388	1_10.82047639F	AAATTGGCCAAAAACAGTTG	2_10.82050910R	CAGTGGTTCTCAGCCTTCCT
PP389	1_10.86938696F	CTATGGCCAACGAGATACTACG	2_10.86939095R	CGGGCAGTTTTAGGTTTCTTAC
PP390	1_10.88426158F	ACTTGCTGCTGAATGCCTTT	2_10.88431506R	GCTTACCTTGGCTCCTCTCC
PP391	1_10.89517397F	TGTGATGGGAACAAATGACC	2_10.89523467R	TGAGCGAGATGAATGTGAATG
PP392	1_10.97080134F	TGTCACTGAttggggacaga	2_10.97085845R	CAGAAGAATTTCATGGTTCCCta
PP393	1_10.99066787F	AAAGGAGTTGCGGACACAAG	2_10.99068688R	tggctgtttctgtgacttgc
PP394	1_10.103497401F	TCGCTCTAATTCCATAGTTTAGCC	2_10.103499788R	agatgagtatggcacgtctgtg
PP395	1_10.103691155F	GGAAGGACTTGTGGAAAGAGAA	2_10.103697126R	ctttccactgatggctgactaa
PP396	1_10.104432160F	CACTGGCATCCATACACACC	2_10.104439328R	AACGGAAGCAATATTGGACA
PP397	1_10.104483610F	AATTGGCCCCAAATTTCTTC	2_10.104487604R	TTGTTTGCACCTCACTGGTC
PP398	1_10.104483687F	GCATGCCAATGTATGTGCTC	2_10.104487604R	TTGTTTGCACCTCACTGGTC
PP399	1_10.106417897F	tgttattccagccctctgct	2_10.106418730R	tctggttcctaaattgtcttgc
PP400	1_10.106439137F	gttacatctgggctggtggt	2_10.106439563R	ggtggagtggcatgaacttt
PP401	1_10.106439556F	actccaccagttggcattct	2_10.106440337R	TGTTCCACACAATAACGCTCA
PP402	1_10.107266854F	tgtcgagatgctatggatgc	2_10.107267930R	ATGCCCACTCCTGTTCTTTG
PP403	1_10.116344103F	CTTTGAAATATCCCAGCTTTGC	2_10.116347383R	GGACTCCAGCTGCTGTTACTAC
PP404	1_10.116344152F	AACTTCCCAAAACATCTGATCG	2_10.116345151R	GGTTTGAAGTTGGGCTCTTTC
PP405	1_10.119832319F	CATCATGTGTATGACCTGTGTTTTAG	2_10.119832658R	ACCAGTCATTCTCCATCATCTG
PP406	1_10.123635616F	TGGTCAATGATGCTTGTCAAC	2_10.123635937R	TTGTGATCTCAGCTTTGAATCC
PP407	1_11.25027575F	GCATCCACCCTAACTTTGTATG	2_11.25027976R	GAATGTTTTCTTTGGGAAGCTC
PP408	1_11.27195574F	GCATACAACATGTTCTGTTTTCTTG	2_11.27200170R	TGTCTTTTGGATGATATTGTTGTG
PP409	1_11.27207025F	CCCAGCATCTCTTTCTTAATTATTG	2_11.27210916R	TGATCTTCACTGGTCACTTCCA
PP410	1_11.27277626F	TGAGGATGTGTATGCAAATGG	2_11.27278626R	TGTATCTTCCGCACAAAACC
PP411	1_11.28855709F	CTGGAGCCCTGGAAAGAAAC	2_11.28856796R	AGTGGGTTCTAGCAGCAAGG
PP412	1_11.28868621F	gacaggagggagagctgaga	2_11. 28875970R	tttctggcccagtctctttg
PP413	1_11.28924348F	gtcccagaattgcctgtgtt	2_11.28931211R	ccgggggatactggttagtt
PP414	1_11.30276407F	ttggcaggtagaaaacagacc	2_11.30276812R	aaaacgcaacgcacacttag
PP415	1_11.30535794F	CCAAGTACACAGCCAGACAGC	2_11.30543306R	ATGCAGGCACCACCTAGAAC
PP416	1_11.32478975F	GAGAACTGTGGGGGTGATGT	2_11.32480401R	ccagaaaggaagaggcaacc
PP417	1_11.37565117F	ttgtgacactccaatggaaact	2_11.37573248R	ccatctgtgtcctggctctt
PP418	1_11.38294607F	TGGTGTTCATTTTCTTCCTTTG	2_11.38301605R	GAAGACACCAATGACCATGC
PP419	1_11.46645928F	TTGTTTGGCTCTGTTTCGTG	2_11.46646144R	AAAGGCAGAAGGGAAAATGG
PP420	1_11.54533218F	CACGATGACCTACAAAACCAAA	2_11.54533781R	GTGGACACCAAGGCAGGATAG
PP421	1_11.54533218F	CACGATGACCTACAAAACCAAA	2_11.54533586R2	AAAATGTTGCTTTGCCCTCTTA
PP422	1_11.60901558F	TGTCACCTTTTCCCTAATCACC	2_11.60902260R	CAAAATCACATGGGAAAGTGTG
PP423	1_11.69096333F	ggaatgaaatgcccacactt	2_11.69098192 R	atgtatgcctgcacaccaga
PP424	1_11.71133453F	CCAGAAACCACAGCATTCATT	2_11.71135773R	TCCTTCCTTCTGAACTGAGtgt
PP425	1_11.70976230F2	ttaggaaaggagcagagagatgac	2_11.71133473R2	AATGAATGCTGTGGTTTCTGG
PP426	1_11.70976230F2	ttaggaaaggagcagagagatgac	2_11.70996158R3	TGGCCCAAATATAGGTACTCAG
PP427	1_11.70976230F2	ttaggaaaggagcagagagatgac	2_11.71012308R4	TGGAAACCTCAATCCAACCTAC
PP428	1_11.71102322F3	tggtgttcatctcagcaacag	2_11.71135773R	TGGAAACCTCAATCCAACCTAC
PP429	1_11.70976230F2	ttaggaaaggagcagagagatgac	2_11.71135773R	TGGAAACCTCAATCCAACCTAC
PP430	1_11.74202697Fgain	tggttaaggtggtaggctatgc	2_11.74180007Rgain	gccattaaactgccttatgtgc
PP431	1_11.84836091F	CCTGAAATAGTGCCTTAATGTGG	2_11.84837201R	gtcctgggatttgctgtgtag
PP432	1_11.87816108F	GATTTGCACAGAGGCAGAACC	2_11.87817637R	acgttggttttggtcctttttatta
PP433	1_11.88272718F	CTGAGCTTAGTCTAGAGGCTCCAC	2_11.88273525R	CTTTGCCACAAATAGGTTGTCTC
PP434	1_11.92743166F	CTGGGCTACAGCTTATGAAAGG	2_11.92743590R	CATGGTGATCTGTTTGACACTG
PP435	1_11.103369810F	TTGGCTCATCAGTATAGATGTTTC	2_11.103391289R	TGACGGGAACAAGATGAGTG
PP436	1_11.111682871F	TCCTGAATTTAGTGCAAACAATG	2_11.111683597R	GGGTGTTTTTATACTTTGCATGAC
PP437	1_11.112412615F	ACACAGGAACTCCTCAGAAGTCTTTAG	2_11.112413900R	AACTCACAGAGAATTTGATATTTGCTT
PP438	1_11.115105920F	TGACAAGGACAGGAAGTGCTAA	2_11.115106460R	CACTCATCATTCCAAGGCATC
PP439	1_12.26998109F	GGGTGAGAATGCTGGTTCAT	2_12.26999218R	AGTACCGAAATGTGGCCAAG
PP440	1_12.27028683F	CTTGTGCTGAGCTTCTGTGC	2_12.27029928R	AAAAGGAAGGGCTTCTGCTC
PP441	1_12.27031136F	GACCCCCAAATACAAAAGCA	2_12.27032890R	TTCCCCAAAGATGGTCTCAG
PP442	1_12.27039918F	ACATAGTGGCGAGGCAATTC	2_12.27041165R	CGGGCCAGAGGGATAACT
PP443	1_12.27046254F	GCACCCAGCCAAAGTTAGTC	2_12.27047649R	caactaggccatcctctgct
PP444	1_12.27203044F	ATTTGCCAGGGTTTGCATAG	2_12.27209319R	CCTGGCCTAGCACTGTTCTC
PP445	1_12.27232416F	AGGGTGCTCTCTCTCAGCAG	2_12.27234187R	CCCACTCTGCCCTGGTATAA
PP446	1_12.27443414F	ATAGTGTGCCACTGCCTTGA	2_12.27447407R	TCCATTCAGATCTTTATACTGATGAAa
PP447	1_12.28724083F	CGTCTATTTTCTCCAGTCCACA	2_12.28725644R	GCTGGTAAGTGGGCTCTCTG
PP448	1_12.28749774F	GCCTTACTCCCAGTTTTTCAA	2_12.28751206R	TCCCACTCAGCAGTTAGAAGG
PP449	1_12.29197737F	AAGAAGGCAGCATCTGCAAG	2_12.29198135R	ATAGCCTGCATTTCCCATGC
PP450	1_12.29798281F	GCCCATGTATGCTCTTTGGT	2_12.29802774R	CAGTCTTCTGAGTTCATTTAGTGC
PP451	1_12.31759072F	GGGGTCCTGTATCTGAACACA	2_12.31759984R	ACGCTACGCACTTTGAGTGTAA
PP452	1_12.36163830F	CCACATTTCCTCAGCTCCAG	2_12.36166128R	ACCCCTGGTGCATATCACTG
PP453	1_12.37536373F	cctcatatgttTTATTTCATGACCTG	2_12.37537686R	ccctaataaaaacagattaaaagaat
PP454	1_12.37873585F	cTTGTCCATTTCCCTCTCCAcc	2_12.37878666R	CAGCTGCACCATACTCAACC
PP455	1_12.37880752F	cATTTTCTCAGTGGTAAACACAGG	2_12.37888609R	TCAAACTGCTGGGATTCCTC
PP456	1_12.37906554F	AGTGAGAAACCCAAAAACTCACTC	2_12.37907459R	TGCCTCATTTCATTTGTGAATATC
PP457	1_12.37916733F	CCAAAACTAGAGCCATTGTTGTC	2_12.37925167R	CATGGTACACTTGTTAGTTTTCTGG
PP458	1_12.37930320F	aattgttgcttcctgctatttttg	2_12.37937382R	aagcaaaaaggagagaactctgg
PP459	1_12.49220551F	ttttgctgttagaactgggatg	2_12.49220922R	TCTCTCCCTTAATATATAGCACCATTG
PP460	1_12.65275032F	AAGAGGAGTGGTTGGCAAGA	2_12.65281633R	TCCAGAACTCATTCTTTGTTTTCA
PP461	1_12.67803346F	taacctcagagctcagggactaaatc	2_12.67803676R	TAGCAGTCTTCATTTGTTCTATCCTC
PP462	1_12.80488524F	AGCAGTGACATTAGGGAAGACC	2_12.80488937R	AAGAAGACTTCCCAGATGATGG
PP463	1_12.93862119F	cagttccttatcccccactg	2_12.93864683R	CCCCAGGGTCCTTTCTACTC
PP464	1_12.94061414F	agtccacagggaaatccaga	2_12.94061544R	AGCTGAGCTGTACCTAACATAGC
PP465	1_12.102832293F	CATTCTCTGGATCTTTGAAAACAAT	2_12.102833095R	ACACATACCTGCACACACACTTATT
PP466	1_12.107290617F	CGTTCCCAGTGAGTAAAGGAAG	2_12.107291420R	CTAATAGACAGTGTGGCCTTGTTG
PP467	1_12.108555924F	CACATGTGAATGTGTATCTTTGC	2_12.108560986R	AAAGATTTGACTTTTTCCACTTTTG
PP468	1_12.108581949F	CCATTCCCGTATTTTCATGG	2_12.108583052R	CCAAAGATGCAAGGTTGAGG
PP469	1_12.111198134F	CATCCAAATGAGAGGGAGTGTC	2_12.111198828R	CCTTCTTCTTCTGATCCCTGAG
PP470	1_12.113554014F	gggagaagagcagaaaaatgag	2_12.113554368R	TTTTCtgtgggatggtaaaagg
PP471	1_12.118453332F	AAACCAAAGAGAACAAAGAGTTGG	2_12.118455622R	TAGAGGCCAGAAGGCTAAAATG
PP472	1_13.12083974F	tgtatggtgtatgtggcatgtg	2_13.12086398R	CAGTAGGAGTCTTTGCAAGCAG
PP473	1_13.23782245F	AACCCAAAACACTACCACTTGC	2_13.23782644R	AGAGATCCAGCAGCTAAGGAAG
PP474	1_13.35180812F	ACACTTCCTAGCTTTCTCACAACACT	2_13.35182150R	attttcctgaacagaacaccagtag
PP475	1_13.47211510F	CCCAACTCTGCATCTCATCA	2_13.47211611R	ATTATCGGTTGCACCAGACC
PP476	1_13.78259309F	GATAGGACTGAGGACCCGAAG	2_13.78259682R	GATCCTTCCTAAACCCTGCTG
PP477	1_13.84973598F	CCATCTTGCCAAAAGCAATA	2_13.84981409R	TGGTATAGCTGGGTCCTCAGA
PP478	1_13.96583157F	CACAAAATCATTACCCTTCACAA	2_13.96585704R	CTTTTTCACTGAACCCCCTCTC
PP479	1_13.96778135F	TATAGTTTCCCCCTTTCACAGC	2_13.96779597R	TGAGCGTCAAAGCTAAGAAGAA
PP480	1_13.100993547F	GTATAGGGTGGTACACTTCGAACC	2_13.100997781R	CCTTACAAGGCCTAGAGATATTGC
PP481	1_13.101149536F	CAAAGGCAGAGTTCTGTTTATTAGG	2_13.101156486R	GCTATGAACATAGTGGAGCATGTG
PP482	1_13.103979762F	AGTTGCGCTGTGAGAAGGAA	2_13.103980949R	TGTGCAGGTCACCATAGAGG
PP483	1_13.109335610F	TTGGCAACATTTTCCTAACTTG	2_13.109336609R	CTAGCCAGCAACAGGCAGATAC
PP484	1_13.110909711F	CAGACAGCATGTGAGATGGAG	2_13.110911044R	TAAGAACACTGAGCCCACACAC
PP485	1_13.113783016F	GCTCTATTCTGAGAGATGTCTTTTTC	2_13.113783539R	TTGGATTTTGACGTATGGATTTC
PP486	1_13.115609651F	GAGTCTCCATCCTGGGTAGC	2_13.115610194R	CCAGCCATTCTATAGCTCATCC
PP487	1_13.115707659F	CCACATACCACACACATTTCATTAC	2_13.115708027R	TATTGTCCCTTTGTTGGATATTTAGG
PP488	1_13.115834553F	AAACCTGTGCAGTGACCCTATT	2_13.115835946R	CAGGGATGAACAGCATCATAAG
PP489	1_13.115836247F	CTCCCAAAATGCTTACAAGACC	2_13.115837496R	AAGGTGGACCTTCAAAGACAAA
PP490	1_13.116943655F	aaggaaccagttgagggagaac	2_13.116944559R	ttttgtcattcctgtttgcttc
PP491	1_13.116943391F	CAAATGGATGAAATTTAAAAAGATC	2_13.116944914R	GCCTGTTCCCATGGTTAGGAACCTCAC
PP492	1_13.117220959F	gtcccgtgaaggttttatgc	2_13.117223104R	TGTGCCTTTGGGATTTATACAG
PP493	1_13.117255016F	CCTGGAATGTGTCAAAAACAAG	2_13.117259638R	tgcagtcaacataaagacaaatg
PP494	1_13.117290552F	TCAGAAATCAGGGAGTACGAATG	2_13.117292985R	AATTTCTCCACAGAAGCAATGAC
PP495	1_13.117367567F	caggagaggttcagggtcag	2_13.117373853R	taggcatcatcataggagacctg
PP496	1_13.117556156F	TTCTATGTGGTGAAGGGAAGATG	2_13.117563309R	gaagggtgcaggaaaaatagaag
PP497	1_13.117625338F	TAAAACCACAAAGCAAGGTAGAG	2_13.117632832R	CAACCTCATGTGAAGAGTGTTCC
PP498	1_13.117778170F	TTGCTCCTCTTGCCTTAATCTC	2_13.117779562R	CGGACTTTATGGAGTGTGTTCA
PP499	1_13.119048902F	GACAACTGTGAAGCAGTCATCC	2_13.119051923R	CCACCTTGTCCTCCTCACAG
PP500	1_13.119057463F	CATTTTTCAGAACGACAAACACA	2_13.119058672R	AAACAACTGGTCAGGTCAGGTT
PP501	1_13.119061498F	TCAGCAGGGCAGAACACTTA	2_13.119063987R	ccttggtggcATGGATTATT
PP502	1_13.119081411F	TTCCAGAAACCAACATTTTCA	2_13.119083303R	TTTTACTTTTTCAATCACAGAAGACA
PP503	1_13.119087105F	CAATGTCTTGGGGATCTATGAA	2_13.119088329R	gcttcattccacttcctgatg
PP504	1_13.119133705F	CAGTGTGTATGAATTCTGTGTGTGA	2_13.119135534R	TCTTGGAGCTGCAAAGACCT
PP505	1_13.120269817F	ACCTGCTCTCAAAGAAAACTGGTAT	2_13.120270979R	ttcacaaccctctgtaactcca
PP506	1_14.47398609F	CACCATCCTTCCTTCTGACAGT	2_14.47399873R	GCGTTCTTCTGTGTCATGTTTC
PP507	1_14.47399309F2	CCCTTCCTACCATGAGTACAGC	2.14.47399708 R2	GTGTGTCTCCATGAAGGTTGAA
PP508	1_14.48087613F	ATGCTTTCTGAGGGGAGACA	2_14.48088467R	GACCCTGAGGTCTGAAGTCG
PP509	1_14.51423889F	TAAGTAGGACTGCAGAGATGGACct	2_14.51425232R	aatttcttcgtcctctttagtttctct
PP510	1_14.54908730F	TAAGGCTAACCACTATCCCAAAAG	2_14.54909596R	TTCAATGCTCATCCTATTCTTTGA
PP511	1_14.61578841F	AATGACTCTCTGGGCACACC	2_14.61580789R	GTCATTGTGAAGGCCATGt
PP512	1_14.71237570F	TCTCCTGCTCTGGTGCCTAT	2_14.71239438R	CAAACCTCATTCCTCCCTGA
PP513	1_14.71240133F	CTTCAGGCTGATTCCAGGAG	2_14.71241508R	GCTCCTCACACCTCCATGAT
PP514	1_14.77431189F	ctcccttcTTATAAATGTTGTGTTTGT	2_14.77432548R	ATGAGTAAAAGCAGTCAGAGGAAAG
PP515	1_14.86683267F	AGACTGAACAATGCTGAAACG	2_14.86684866R	aatgatggattctgttttcatattcat
PP516	1_14.87783472F	accagaagtagtgagaaagggatatg	2_14.87783957R	cacttccttagactcaggttgattg
PP517	1_14.92627025F	AGACAAGCAAGGACTGTCTCTCT	2_14.92634215R	CGAATGGTTGCATTCAGAAC
PP518	1_14.97507983F	TTGGAGCTTCAGGAGGGTTA	2_14.97513177R	CAGATCATAGCAGTGTTTGCTG
PP519	1_14.101075050F	GGAACTGGAGCCAATGACC	2_14.101085934R	AATTCAGTTGTATTCAGTTGATGC
PP520	1_14.101077154F	CCACTTCACAGCGAGTGTACC	2_14.101083298R	TGGATCTCTCCTTCCATCTTTC
PP521	1_14.119824699F	TAACTTGGGCTTCTGCCTTC	2_14.119826612R	TGTTCAGCTGCACCAATAGC
PP522	1_15.20187369F	CATTTCCTTCATTCCTTGATCC	2_15.20188308R	TGAGCTTATTGGGTCTCAAAGC
PP523	1_15.25972650F	TGATGATAAACAGCCAAAGACAG	2_15.25972922R	CATGCCTCAAATGCTCCTAC
PP524	1_15.28410989F	GAAGAGTGCCCAAAGTGAGC	2_15.28414721R	TTGATGTTTTAGTTTGGTTTTGG
PP525	1_15.31155496F	TGTAGACTTCCTGTCTCATGTGGT	2_15.31156382R	ATGTGACACTGACAGCTACTCTCC
PP526	1_15.46771324F	CAGCACAAGGCTGATCAAAG	2_15.46771694R	TGAGAGTGCCACATTTCTATG
PP527	1_15.61190056F	GCTCACAGTGCTTCACATCC	2_15.61190452R	ATACCAGGCTTCCACCTCAG
PP528	1_15.64888486F	TGGATCTACAAACATGGCTTTC	2_15.64888741R	TGATTTCAAGATAGCGCAGAG
PP529	1_15.67959522F	CCAGGATTCTTGGAGGCATA	2_15.67959648R	ATGCTTTGTGGATGCGGTAT
PP530	1_15.70680871F	GCTGAAGTTTAAGCTTATGAAATGG	2_15.70688310R	tgtctcttgagaggctgtgc
PP531	1_15.70693436F	ggccTGGGTAGTTGGAAAC	2_15.70694508R	ctggattcctggaccttctg
PP532	1_15.70716488F	GGATCATTCATAACTTGGGTTTC	2_15.70717672R	TATGTGTCTTTGCCACTTTACCC
PP533	1_15.70725265F	CCTTAGAGCAGTGTTTATCAAGAttc	2_15.70732385R	AGTCTAGGCATAAGTCCTGGTTG
PP534	1_15.71648301F	TTTTGGTGTCCACCTGTTCC	2_15.71648785R	TCCAGAGGGGCTTCTTACTG
PP535	1_15.85811534F	ATTCTTAATGACACTGAGAGGTGTTCT	2_15.85812789R	CTTACAGACTGGGAGGAGTTAGCC
PP536	1_15.90957184F	TTGGGAACAATCCTGACTCC	2_15.90967034R	CATTTTGGGGTTTGGTTTTG
PP537	1_15.90958196F	aatctgcagtgctctatctggac	2_15.90967215R	GTTGCAAGAGTAGGGGAAGATG
PP538	1_15.90971051F	TGTTGTCAGGTCCCTAATCCA	2_15.90975313R	CAGTGATGTCAAGGGCCTTAT
PP539	1_15.90970541F	CATGAAAATTCTGAGAGAAGGAC	2_15.90971872R	atgctgtctccttgcttgctg
PP540	1_15.90971838F	gagtaaaccagaggcagcaag	2_15.90975281R	GAGTAACTGTTGGGTTGGTGAC
PP541	1_15.91318473F	gagaaaatgcctcttgtccaatc	2_15.91320524R	TTTAAAAGTGAGCTGTGTGCTTG
PP542	1_15.93495018F	AGACTCCAATGCCTCTCTGG	2_15.93495332R	TGGGCTCTTCAATTCTCTGC
PP543	1_15.98328261F	CTATGACCGTTACTTGGCCATT	2_15.98329668R	CGCATCAAACAAATGTATTCCT
PP544	1_15.98328348F2	CTGGTTCAGTGGCTTCTTCTTC	2_15.98329452R2	ACTGCAAACAGAACCTTTAGCC
PP545	1_15.101786232F	taagacgcattcgttcagga	2_15.101787505R	gagaatgtggcgttggtctt
PP546	1_16.14522566F	agcatggacttcgtaggcgaaagac	2_16.14522905R	ccatggcatcctataaaataaatg
PP547	1_16.31736881F	TTCAAAGGCAAATGAAAGGAA	2_16.31741442R	CTTGCCAAAAGGCCTCAGTA
PP548	1_16.36242821F	GGAGTTTTCCTTGGCATCCT	2_16.36243627R	ACGAAGGTGTTTGCCATTTT
PP549	1_16.36243635F	ATGGATTTTCTTGGGTTTGTTG	2_16.36321356R	TTTTATCTCTCCTCCCCTCTCC
PP550	1_16.38869208F	ggctcagtggttcagagcac	2_16.38871939R	gtagagcaaccgctccagtc
PP551	1_16.44581723F	GACCTTGGGTACAAAGCTCAAG	2_16.44582308R	ATAGGGAGAAGACGGGGTAGAG
PP552	1_16.45988015F	CAGCCAAAGTGCTGAGTGAA	2_16.45991111R	AAGCACTGGGGAGGTGAGAT
PP553	1_16.46015686F	ccagtcctaggcagggtttt	2_16.46018809R	agggaattctgaacggtgtg
PP554	1_16.46040001F	gctgcctcttgtccactacc	2_16.46041412R	CCTCACAACTGCAAATGGAA
PP555	1_16.46076830F	AGCATCTCATGGGAACCAAC	2_16.46083963R	GCTGGCATACTGAGACATGG
PP556	1_16.46103172F	GGAAGTTTGGAGGGTTATTGC	2_16.46106459R	aacacagaggggacacaagg
PP557	1_16.47747143F	ttagacaagTTTTCAAATGTCTCAAAC	2_16.47754615R	ACCAGTTATGCTCCAGACACG
PP558	1_16.48297532F	TCCTAGAGCTCATTCCATCCTG	2_16.48299900R	GCAGGACAGAGGCACTAAAGAG
PP559	1_16.49331960F	TAACAACTGAAACCATTTCCCTTC	2_16.49332669R	GCTTGGTTAGGAAATACACACAGA
PP560	1_16.50084681F	CACCACTGGCCATCTTGAA	2_16.50089952R	TTGAATGCAGGGCTACTGAA
PP561	1_16.66880549F	TTCAACAGTGGGATGACTGG	2_16.66881923R	GGAGTCAGTAGTGTGGATGACAA
PP562	1_16.66880677F	GCCAAATTGATACAGTGCTAAACC	2_16.66881676R	TTTATGTGATTGCAATGGAAGAC
PP563	1_16.88873925F	GCTTAGGGTGCAGAGACATTTT	2_16.88874724R	AAGTAGCCAAATAATTTTAAACATCC
PP564	1_16.93649026F	CAGCACTGCTTTGCTCTGTC	2_16.93650973R	gcaatagtgtctgggtttgg
PP565	1_17.16693664F	GCAACACATTTGAAGGCAGAC	2_17.16706958R	TCTTTGCCCTAATTCATGAGC
PP566	1_17.24104475F	AGCACCTCCTTGCCTGCTAC	2_17.24104605R	TCATCAGGTGACCTCACAGC
PP567	1_17.24549453F	ACTGCTCTTCCAAAGACAATGAG	2_17.24550705R	ATCCCCGCGGTTATCTAAGT
PP568	1_17.24549643F2	CTGTTAGCCCAGCTTCTTCG	2_17.24550705R	ATCCCCGCGGTTATCTAAGT
PP569	1_17.31060418F	TGCTTGGGAGGTAGCCTTTA	2_17.30584495R	GCAGCACTGAGGGTTTGTCT
PP570	1_17.31060707F	TGCTGCATGTACACCCAAAT	2_17.30585180R	GACCCTGGTATAGCTGTCTCGTAT
PP571	1_17.30781478F	TCAGTTCTTGATGTTTGTTTCCA	2_17.30782077R	aaCCTTCCAAATTTCCTTTCAA
PP572	1_17.30781282F	GGTGTGCATTCAGGTACATTTG	2_17.30782075R	CCTTCCAAATTTCCTTTCAAAAC
PP573	1_17.30781324F	agaggtgggggacaacctta	2_17.30781870R	ggctcagtgggttagagcac
PP574	1_17.30781441F	TCACTTACTGGGTTGGGTCAG	2_17.30781980R	TTTTCTTGGAACCCATGTCAG
PP575	1_17.34483562F	ATAGCCCCAAATGTCTGACCTC	2_17.34483858R	CATGTTGGTGTCTAGCCCACT
PP576	1_17.42600996F	GAGAAAGGCACAACCTAC	2_17.42601897R	TCAACTGAGTGTGGGTGGAG
PP577	1_17.45309206F	cttagctggcctctgttaatgg	2_17.45309707R	gcttgacaTTATGAAGGGACTTG
PP578	1_17.78433178F	GCTGGGACAAAGAGCTATGC	2_17.78434964R	GAATCAGTATGCACAGGTCTGAA
PP579	1_17.78459527F	GGTAGAAAGCATGGCCTCC	2_17.78462103R	AAAGTCCTTAATTTCTTTCTTTATTCC
PP580	1_17.78468032F	CACCCTTCTGCCCATAAAAA	2_17.78475580R	GATTGCAAGGAACTGGAAGC
PP581	1_17.78487534F	TTCAAGAGGCTTTTCAGACTATACC	2_17.78489030R	TCATTGGATTGGGGACATTT
PP582	1_17.87982144F	TGAGCTAAGAATTTTTCTAACATCATT	2_17.87983366R	ctctcccgtatctcctgtgc
PP583	1_17.89956594F	TCAGCACGAAGTTTTTCACC	2_17.89956923R	GGCAGAGAACTGTCCCTGAG
PP584	1_17.91923532F	gctgaaatcacttattgatccac	2_17.91930786R	ggccttgggttatttttggt
PP585	1_18.14490294F	AATTACACACTGTGGGCTCAAC	2_18.14491291R	GGAATTACAGCCTTGACGAGTG
PP586	1_18.15093270F	TCACTGTAGAGGGACATTCCTG	2_18.15093597R	ACAATGCCAAGAGAGAAGGAAG
PP587	1_18.17793982F	AACCACATTCTATTCTGAGTTTTGG	2_18.17794387R	ATCAAAAGAACTGTGATGCACTTG
PP588	1_18.35741688F	CTGAGCCTTATGGGAAAATAAAGA	2_18.35742438R	AAGTGCCTTCTTTAAACAGTGGTC
PP589	1_18.35741898F2	ACAATTTTAGTTAGATGCCCATGA	2_18.35742438R	AAGTGCCTTCTTTAAACAGTGGTC
PP590	1_18.35895923F	GGAAGAAGAGAATATTCAGGGATCT	2_18.35897301R	GTGTgttggtccctaaactcctaac
PP591	1_18.39481054F	as above GTATGGGAGGTGACCCTTCTTC	2_18.39481821R	catatgagccACTGGACAACAG
PP592	1_18.3943738F	AAAGGGATGGAGTCTATCACAGAG	2_18.3944572R	AAACTGAAAAACCACACAGTTCAA
PP593	1_18.3948001F	TCTGCCAGGACTCTAATCTCCTAT	2_18.3948843R	AAGCACACCATTGAAAATGTCTTA
PP594	1_18.51876425F	ATTATTGAAATCATGCTGGATGTG	2_18.51876972R	TGCAACAAATATGTTTTGGTTCTT
PP595	1_18.57900769F	tgctcaataaccttctcacagc	2_18.57818512R	GTTTCCCCATGCAATGTGAT
PP596	1_18.64607466F	TGACTCTCTCCTTCCAACTTCTT	2_18.64610031R	TTGATCAGTTGCAGATCAGTTG
PP597	1_18.66466399F	cccaagctacagttcatcattg	2_18.66466794R	ATCACAGCATGGCAAACTACAC
PP598	1_18.72226431F	TGGCATCTTAAAAGCCAAATG	2_18.72230530R	CCTTTCGTATTTCACCATTTTCTC
PP599	1_18.89054414F	ATGTGCATGATACCCAGCTTAC	2_18.89054800R	GCTCTTTGGGTCTATGTGATTG
PP600	1_19.4309628F	TGACCACACTCCTGAACACA	2_19.4311001R	GGATCAGGAGCTCAGTGTGG
PP601	1_19.4938592F	CCTATGTTGGGCCTTGAAGA	2_19.4940156R	ATCACAGAGGCTGGCGTAGT
PP602	1_19.4938612F	ACTGTAAAGACTTCATCTGCAGCAA	2_19.4940176R	CTACGAGGGAACACATGGAAAT
PP603	1_19.5435545F	aggaaggaaggaaggaagCA	2_19.5437119R	GGAACACCCTGATTCACCTG
PP604	1_19.10141307F	TCAGGAAAGAAATGGGATCTTG	2_19.10141556R	GGACCTTGCTACCAAAGAGAAG
PP605	1_19.10148556F	gggttctgtaagaaagcagacc	2_19.10148966R	TCTTCTTGATGCTCAGACTCtgtc
PP606	1_19.10159509F	TGGTAGAGGGTGAGTATGAATGG	2_19.10159780R	CTTTTCCCTGGCTATCAGACC
PP607	1_19.10240526F	AGCACAAAGAGTCCATGACAAG	2_19.10241305R	GGCTTCTTTGACTTCCTGCTT
PP608	1_19.10402518F	GCTCCTAAAAATGATAAGACTCTGG	2_19.10402817R	cagatgcatagatcagggtgtg
PP609	1_19.10421650F	GATGAATTTACTGTTTATGGGGAGT	2_19.10421990R	agacaggaggatcccaggtt
PP610	1_19.10428672F	ATGGGGGTGTCCTTTGTGT	2_19.10429054R	ctatgcCCCGTGTAAGAAGC
PP611	1_19.10429872F	ttcagcatatTTTAACAGGTAATTCAA	2_19.10430140R	CAACAGCCACCGTATTCTCA
PP612	1_19.10446050F	GGCATCATGCAGTACCTCTG	2_19.10446435R	aaaTCAggctggtgagatgg
PP613	1_19.10488453F	TAACGAGGGCTGGGGAATTA	2_19.10488831R	TAGAGAAGGCGGTGGGCATA
PP614	1_19.10542857F	TCGGACTTGGCTGTTTACCT	2_19.10543448R	TCATGTGGCTTAGTGAACACA
PP615	1_19.10580763F	cagaaggatcaagaatttaaaacca	2_19.10581161R	CAGGTGTTTccagggattct
PP616	1_19.10580754F	aaattgaggcagaaggatcaag	2_19.10581036R	ttgtacttactgggacacttccTG
PP617	1_19.10582350F	ATGCTATTGGGAGAAATTTTGG	2_19.10584728R	AAATTGGCTGCTTTGAATTCTC
PP618	1_19.10746549F	GCAGGGAAGTTAAGGCAAGA	2_19.10747988R	GAGCATTTGTTTCCGTCCTG
PP619	1_19.10805538F	GCTATGGTGTGCCATACACG	2_19.10806105R	TGTCTACACATGGGGTCTGG
PP620	1_19.10818722F	TTCATACAGATTGCGAAAAGTCAG	2_19.10819057R	tgcctagcatatatgaagtccttg
PP621	1_19.10823115F	CTGCCTAGCAGACTGTGTGTG	2_19.10823291R	GGTTTAGCAGTTTCTTGAGTGGAG
PP622	1_19.10839466F	CCATCACCTACTCTGCTTACCTT	2_19.10840092R	TCCATCTACATCTCTTGGTCCAC
PP623	1_19.10839462F	AGAGCCATCACCTACTCTGCTTAC	2_19.10839993R	AGTAGGAGTGAAGACTTCCTTTCG
PP624	1_19.10962675F	tttctagtgttaggtggggaagtg	2_19.10962966R	tctaTCGCTTTTTGTACATTGGTG
PP625	1_19.11859939F	TCTCCAGCCTTACGATGTCC	2_19.11860938R	AGCAACAATGACCCTGCTG
PP626	1_19.12017488F	ACCTTGGTATCTCAGACATCACAC	2_19.12017775R	AAACAGGATCAATCTTTTGCATTC
PP627	1_19.12023674F	tctggtatgtctgaaaacagctaaag	2_19.12023981R	TTATTCTTCATGGAAGATGATGACAG
PP628	1_19.12025483F	AGAAggtgtggtagtgcaagtttac	2_19.12025788R	atatcaacccagtagaaggaaaagg
PP629	1_19.12025816F	tactgtcctttctaaggagaaacagg	2_19.12026188R	gcagttctcataatcactgagctatc
PP630	1_19.12278396F	ATTTCAACTATTAGGGTGCTTCTTTG	2_19.12279384R	CTAATCTTGTATACGTTTGCCTTCAG
PP631	1_19.12346374F	gtacagcttgagtttaggggtgatg	2_19.12346622R	GGGGATGAGAATCAATCAGAAATC
PP632	1_19.12358537F	GTACACATGGCTGGAATACTACAAAG	2_19.12358814R	ATTTGATCAGGAATCTTCTCTAAAGG
PP633	1_19.13075106F	AATGTTAGATTGGTTTTACTCCTTG	2_19.13075990R	TGGATTACATTGATGAATTTCCTT
PP634	1_19.15011065F	TCCATTTAGCTTGATTGCATGT	2_19.15012774R	CTTTTGATGCCCCAAAGC
PP635	1_19.15011432F	GCCACAGCTTTGATGACTATTTC	2_19.15012913R	GGCCTTCAAGTTACCCTGATCT
PP636	1_19.15221849F	CTTTCACAGGGTCCTCACCAT	2_19.15223254R	AGGCAAATGACTGCCACATATAC
PP637	1_19.15221849F	CTTTCACAGGGTCCTCACCAT	2_19.15222281R2	GCCTATAGACCAACAAAAAGGAAA
PP638	1_19.15980148F	AGCAAACTCACTGCTGTCAATC	2_19.15981575R	AATAGACACGCTTTTCAGATGC
PP639	1_19.16875321F	tgccctgggaattttcataa	2_19.16876624R	CGCACTAAAGACCCCATTTC
PP640	1_19.17059573F	cttggactaggctcaaccaaac	2_19.17060179R	AGCAGTTTATCCTCTGGGACAG
PP641	1_19.17319697F	CAGCCCATCATGGTAGGTACTC	2_19.17320373R	AAGCTTGTTAGGGATTCCACAG
PP642	1_19.17320309F	TCCCATTGCAGTGTTGTCTG	2_19.17322333R	TGCATGAGTATGGGTGAAGG
PP643	1_19.17366511F	TTGGGTTTAATCTCAAGCACAC	2_19.17367518R	aagctcaagtggtttcacgtc
PP644	1_19.17366414F	TGGGCAAAATATTTGAAAAGG	2_19.17367593R	actaggccctgcagttagca
PP645	1_19.17503670F	TGTACACAAGGGTAAGCAAACA	2_19.17505004R	TCGTTCTATCTACACCCAATGC
PP646	1_19.18867659F	TGGGACAAAACACTTAGAAAAACA	2_19.18869361R	CCAGAGTGCTACTGTGTGCAT
PP647	1_19.19888669F	AACAGTTGATGAAGAAGGTGAGC	2_19.19889691R	TTTGGTCTAGGAATATGGTGATACA
PP648	1_19.19984205F	AAGCCCAAGATACTTTTTGGAA	2_19.19985135R	CAAAGGAGGTTGCAGTAGCC
PP649	1_19.20220892F	TGTTTATGGATGGTCATGTGTG	2_19.20221224R	AAGGGTATATGCTGTTTTGTTGC
PP650	1_19.20548122F	ATTCATAAGGTAGCCGTGTCTGA	2_19.20551212R	GTCTGACACCAGGAACAACAAAT
PP651	1_19.20864325F	CCCTTGGCAGTAGCATTGAG	2_19.20865747R	tgtccacactttggtcttcg
PP652	1_19.21574588F	ATCCCTGAAGACAAAGGTCAAG	2_19.21576154R	GTTGGCACATTCAGGATAACAG
PP653	1_19.21672174F	TGAAGGTTGGGTTTTCCTTT	2_19.21673548R	GAGAGAGAGGCACTGGGAAA
PP654	1_19.21677158F	ggaAATGCCAGAAAACAAGC	2_19.21678906R	GCTACTAGTGCAATAAAGGGAGGT
PP655	1_19.21992171F	TGGTATGCATTTTTAGCTCCTTC	2_19.21992977R	TGTGTAAAATGTGTGAATTACGG
PP656	1_19.22010892F	ATATATGGTGGAGGGTGGGAAG	2_19.22013548R	ggtccacttactaggactgcttg
PP657	1_19.22401558F	TCTATAAGAAGCAAGAGGCAAGG	2_19.22402731R	taaccctgagtacaagggatgg
PP658	1_19.22662002F	aacttttggaagtagccaacca	2_19.22663499R	tcaaaacaccaAATACCCACAA
PP659	1_19.22960747F	cagaatgcctgaggctgagt	2_19.22962475R	ACGACATTGCATGTGTGAG
PP660	1_19.22960865F	tctttccagaatgtgtccactg	2_19.22962135R	GTCCCAAActtgggtatagtc
PP661	1_19.23386050F	ctgcagggaccttgatcttg	2_19.23386528R	CACATTGAGACACGCAGGTG
PP662	1_19.123867024F	GTCCCTTGGTCCCTACATCATA	2_19.23868347R	TCTGTGTGTCCAGGATTCTGTT
PP663	1_19.23912879F	GGAAGATCACGGTGCTGAAT	2_19.23914666R	CATGGACTTGACTGGCTGAA
PP664	1_19.24438642F	TGCACACAACTAAATGGCAGA	2_19.24440043R	GTTTCTGTCCCCTGGTCTGA
PP665	1_19.24438788F	TGGTACCGGCTCTAAGATGG	2_19.24439869R	TGCAGAATGCTACAATGTGTG
PP666	1_19.24986471F	TGTGTGTTACTATGCCATTTCAGA	2_19.24993897R	CCCATCTCACTGTAGAAATCTGG
PP667	1_19.25131334F	TGTAGGCAAGGTAGCCTTTGAG	2_19.25132850R	TGCCTCTCTAGAACACATCAGC
PP668	1_19.25222368F	agaatggctctgagaatagagtacttg	2_19.25223983R	tactatctagctcaggctggcttt
PP669	1_19.25277330F	tcccctgatttGTTTCATTCTC	2_19.25278988R	AGAATGCCCTGATAGTGAGTCC
PP670	1_19.25387441F	CCTTGGCATCTAGAGTTGCAG	2_19.25388758R	CAGCTCATGGTTTTCCAGAAG
PP671	1_19.25445257F	GCAGATGCTATCGTGGGAAC	2_19.25447298R	AGAAGTGCACAGCTCAACGA
PP672	1_19.25710920F	CTTCAGCTGTCCCTTGTTCTTT	2_19.25711783R	ATACGGACTCGCTTTCTCACTC
PP673	1_19.25885464F	AGAAGTAAAAACCCTGAAGCATT	2_19.25886621R	TTCCATGAAAGGAGGAGGTC
PP674	1_19.26114362F	TTGGAACCATGTGAAGGTCA	2_19.26116084R	CAGAGGTTTGTGAAAATGTTGAA
PP675	1_19.26114406F	TTCAGTGAACACAGTGGGAGAC	2_19.26115783R	gtagcacTAACTTTCATCGCTGTC
PP676	1_19.27166272F	GCGCACAGTAGGTGTTTGTG	2_19.27168094R	tcagcttcttccttggtactga
PP677	1_19.27785558F	TCACTTTGCATTATTCTAACTTTTACA	2_19.27790415R	TGTCTGGAACCACTAATGACCTT
PP678	1_19.28291498F	AGCAGGTAGGCTCAGTGTTCA	2_19.28293055R	CTTAAAATGCTTGCTTGTGAGTT
PP679	1_19.28315855F	gataataaaaacagaatggtactgtcc	2_19.28317521R	CAGGGAGGGCCTAAAAGAAT
PP680	1_19.28620414F	gccaacccaaaacagattctatac	2_19.28621401R	catggcatgtacacctactcac
PP681	1_19.29524932F	agtccagatcagaggaccaaag	2_19.29526299R	gaagtctggcttcagagtccac
PP682	1_19.30057730F	TTCCTCGGATATCTGATTGTCTC	2_19.30059297R	gcagatttttcccatgtgct
PP683	1_19.30941521F	GGTTTGTTGGTTCATTTGTTTGT	2_19.30942654R	GGAGCACTTTTCTTGGAGACC
PP684	1_19.31503580F	TCAGACTCCTGGCACTCATTT	2_19.31504516R	TTGTCCTAGAAGTTGAGCATGAA
PP685	1_19.34766897F	caagcccttaATAAATCGTCTCC	2_19.34768012R	GAGCTGGTGCATAAGACTAGGG
PP686	1_19.35166122F	ggagagactcttcccagcag	2_19.35167358R	GGGTCTTCTAACTGGGGCTAA
PP687	1_19.37668522F	AGTTGTCCCAAATGGGAGGT	2_19.37670176R	GGTACAGCTGGCCTCTTCTG
PP688	1_19.38121818F	CATGAATAAAGCAAAGGAATGC	2_19.38123062R	TCCCTGTCTGTGACAGTTTGAG
PP689	1_19.38121830F	AAAGGAATGCCTGCCTCACT	2_19.38122981R	GAGACAGTCAGGTCACGAAG
PP690	1_19.38902723F	CCTTTGAGTGTGAGGTTTTGAA	2_19.38903664R	CAGATCACGCTATGAAGTATTTGG
PP691	1_19.38926281F	CCCTGAGGTACATGAAGTAACG	2_19.38927487R	TAACGGCTTCTCTGACTCTTCC
PP692	1_19.40296635F	TCTCACAACTTTAGAAACCAAACC	2_19.40297816R	ACTGCAAAATGCCAAGGAAC
PP693	1_19.40582119F	CTCAATCAGCCGTCACTGG	2_19.40583826R	TGCCATCCAGGGAGAATTTA
PP694	1_19.41003875F	TCATGGTTACTGGGGCTCA	2_19.41005012R	ATGCACGATGCACTTTGTTC
PP695	1_19.41003875F	TCATGGTTACTGGGGCTCA	2_19.41005012R	ATGCACGATGCACTTTGTTC
PP696	1_19.41947283F	GCTCCTTAATGTCCTTCTGCTG	2_19.41948383R	GAGCACCCTGTCTTCGAGTAAC
PP697	1_19.42635373F	TTATTGGAAACGTGGTTGTTACC	2_19.42635821R	CATGTTCTTAGCATGGCGATAG
PP698	1_19.42634514F	ACCTCAGTGAGTTCTGTGTTGG	2_19.42636100R	AGAGTGCGAAAAACAAAAGTCC
PP699	1_19.42634530F	TGTTGGGGTAGCGTCTAGGT	2_19.42636173R	ATGGACTTTCATCCCCACAG
PP700	1_19.42639111F	GCTCGTTGAGGAAATACAGACC	2_19.42640366R	CTGTCCAACATGCTGTCCTC
PP701	1_19.43881897F	CCCTTTCAGCCTCTAACTGG	2_19.43882358R	AAACAAATCATTCAGGGCAAA
PP702	1_19.44194307F	GTATGCAAGTGGTGGCCAAG	2_19.44195822R	GGGCTTCAAAGGGAGGTTTA
PP703	1_19.44405340F	AGCGGAAATCTCTGGATGATAG	2_19.44406333R	CCAACTTGTCCCTCTGTGAAAG
PP704	1_19.45137457F	AAGATTAAGAATGTGGTGGCttg	2_19.45138661R	GTCCAGTGATTGGAAGATTGC
PP705	1_19.45205322F	AGGAGAAGCCAGGACAGGAT	2_19.45206815R	AGCCCAAGTCCCTCTCCTTA
PP706	1_19.45277072F	CTAGGTCAGGGCAGGATAGAGA	2_19.45280781R	GGACAAAGAATTGGACTTCTGG
PP707	1_19.45398172F	AGTTCAAGTAGACCGCTGGATG	2_19.45399471R	AATTGGCCAGTACAGATATGTGAG
PP708	1_19.45446164F	acactttGGTTTTCATTTGCTG	2_19.45447577R	CATCTTGACCATGTGGTCTTTG
PP709	1_19.46624601F	tgagtgcaagttagattcctcct	2_19.46625425R	GATCTGGCCTAACTTTGTGGACT
PP710	1_19.46792752F	aaaatgcctcttcccctctc	2_19.46794266R	TGGTGGaacacctacacagc
PP711	1_19.47664464F	TCTGCTTCTGTATCAGTTGCATT	2_19.47677430R	TTTTTAACAGTGGTTACACTTCTTGG
PP712	1_19.48060894F	GAGAAGTTCTTTGCAAAACCAG	2_19.48062070R	CGTGCTAGCATATGGGATAAAG
PP713	1_19.48127955F	GGGATTTCCCTCAACTCGAT	2_19.48129771R	GGCTTCAGGAGAGTTGGAAG
PP714	1_19.50709350F	AAATTCCGAAGAAGTGTTCCAG	2_19.50710229R	CATCGGTATCAGTGCAAGATGT
PP715	1_19.50785585F	ctactaggtccacagccagtacc	2_19.50786526R	TCTGcatatttatgggatatggtc
PP716	1_19.50922536F	ctttggttggccatatgatttta	2_19.50925199R	ATTTGAAACTTGATCTTGGCTTG
PP717	1_19.50937582F	GGAATCAACCAATACAAGAATGAA	2_19.50941130R	gatttgctaccttgaagatcctg
PP718	1_19.50965393F	CAAATGAGTGATTTCAGGCAAA	2_19.50967684R	TTAGGAAAGTCCGAGGCTGA
PP719	1_19.50981691F	tttaatgcttctatgggattcct	2_19.50983776R	CAGGAGACTGATTTGCTTGCT
PP720	1_19.53017882F	ATTAGGCTGGATTTGGACACAC	2_19.53020288R	CTTACTGGATAGGGCTGGTGAC
PP721	1_19.55137100F	GATGGGCTGTGTCTCCAGAT	2_19.55138217R	GTTGGTGGGGAACAGAGGT
PP722	1_19.55442556F	GCCCTCAGGGACTTCATATACC	2_19.55444179R	CTGGCAGTAGTGAACATCAAGC
PP723	1_19.56562725F	actttctgcccagactttcatc	2_19.56564258R	AGTTGCTATGACTCCCCATGTC
PP724	1_19.56870949F	GTGCAGAGGGGAACATTAGAAG	2_19.56872348R	TTGCAGCTATATCCACACACAAC
PP725	1_19.57325325F	GCAGTCAAAAGGTAAAATGATCG	2_19.57326522R	GTATGGGTGCATGTGGATGT
PP726	1_19.57325325F	GCAGTCAAAAGGTAAAATGATCG	2_19.57326034R	TAAAAGGGTTCCTTGGATgg
PP727	1_19.58357347F	CTTCTCTGCCTGGTTCATGC	2_19.58359272R	ATTGGGCCTAGCAGAGATCA
PP728	1_19.58357393F	CCCACCAAGTCTCTTCTCTGTC	2_19.58359394R	CTTCATAAAACAGTGCCACCAG
PP729	1_19.59425380Fgain	tctcagcccactgtgtgaag	2_19.59424192Rgain	ATGAGTTGTTGCCAGGGAAG
PP730	1_19.59495696F	CAGGTAAGAGGCACCAGGAAG	2_19.59497012R	AAAGATTTAGCCAGAGCCAAAG
PP731	1_19.59554343F	GGCCCACAGGGAATATACATAA	2_19.59555297R	CATGTTATTTGGTGCTCCTGAA
PP732	1_19.60058976F	CCAAATAGGTACCTTGTAGGGATG	2_19.60059780R	aggttacctctcacaagtggtc
PP733	1_19.60180664F	GCTCTCTCCAGTACTGTGGTCAGAT	2_19.60182016R	tatccattgcTAGACAAGGTACTCAG
PP734	1_19.60693406F	TATGGCCTTTCTTTCACAAGGT	2_19.60694153R	TTCCAGTTTAAGGCAGGTGTTT
PP735	1_19.60848783F	TCTGCTCGAGTTCTTCCTTCTC	2_19.60849574R	CGGACTCTGAGTTTTGGATCAG
PP736	1_19.60928835F	GCTAGCATGTGATTACTCTGAGG	2_19.60929564R	CCagttcatctctgttgctctg
PP737	1_19.60954128F	CATGCAGGCTCTGCTTATGA	2_19.60956926R	ttattgggggtgtgtgtgtg
PP738	1_X.36234022F	ATGCACTCTCATCAGCTTTTTG	2_X.36234470R	CACTACTTGCTTCCGAGTCTCAC
PP739	1_X.93130782F	AGTCTGTACCATGGGTGGATTCT	2_X.93132728R	CCAGAAGTCCAAAAGTAGGTGAGT
PP740	1_X.93130782F	AGTCTGTACCATGGGTGGATTCT	2_X.93131223R	TGCATAATGCTTCATTTTAGTTCC
PP741	1_X.117454222F	AACTCCCACTTTGCAGCTTTAC	2_X.117454621R	AAAAAGGCAAGGAAGATCAGTG
PP742	1_X.152736123F	TATCCCACCTCCCTTGCTAC	2_X.152736434R	ACTATCTCAGGTGGGGCTTG
