# Supplementary material for: The fine-scale architecture of structural variants in 17 mouse genomes
Source: Genome Biol. 2012 Mar 20;13(3):R18. doi: 10.1186/gb-2012-13-3-r18 (PMC3439969; doi:10.1186/gb-2012-13-3-r18)
Supplement: Additional file 7 — PCR data in eight classical strains. Column 1: chromosome. Columns 2 and 3: SV start and end coordinates (bp). Column 4: SV length. Column 5: PEM pattern (Table 1; Additional file 1). Columns 6 to 13: 1 = presence or 0 = absence of the SV (2, 3 and 4 indicate multi-allelic SVs). Column 14: has the site been (= 1) or not (= 0) resolved at nucleotide level resolution (when column 14 = 1, columns 2 and 3 refer to the exact coordinates, otherwise they are estimates). Column 15: primer coverage (number of primer pairs designed per unique SV site). Column 16: primer pair used to amplify the SV region. [file gb-2012-13-3-r18-S7.XLS]

## Sheet: Additional file 7
CHR	SV_START	SV_END	SV_LENGTH	PEM_PATTERN	A_J	AKR_J	BALB_cJ	C3H_HeJ	C57BL_6J	CBA_J	DBA_2J	LP_J	SEQed	PRIMER_COVERAGE	PP_ID
1	4791671	4791685	250	H7	0	0	0	1	0	1	1	0	0	1	PP1
1	5099477	5104721	5245	H3	1	1	1	1	0	1	?	1	0	1	PP2
1	7904302	7904691	390	H1	1	1	1	1	0	1	0	1	1	1	PP3
1	7911924	7912249	326	H2	1	1	1	1	0	1	0	1	1	1	PP4
1	8217107	8218868	1762	H1	1	1	1	1	0	1	1	1	1	1	PP5
1	8235254	8236173	920	Q2	1	1	1	1	0	1	1	1	0	1	PP6
1	8239022	8246006	6985	H2	1	1	1	1	0	1	1	1	1	1	PP7
1	14330384	14332596	2213	H5	1	1	1	1	0	1	1	1	1	2	PP8
1	14330384	14332596	2213	H5	1	1	1	1	0	1	1	1	1	2	PP9
1	19620056	19620057	622	H6	1	1	1	1	0	1	0	1	1	1	PP10
1	33429543	33429646	104	H4	1	0	0	1	0	0	1	0	1	1	PP11
1	34715477	34719346	3870	H1	1	1	0	1	0	1	1	0	1	1	PP12
1	42629669	42629670	>2000	H7	0	1	0	0	0	0	0	0	0	1	PP13
1	63440027	63440089	large	H7	1	1	0	1	0	1	1	1	0	1	PP14
1	66949028	66949771	744	Q9	0	2	0	0	0	1	1	1	0	1	PP15
1	67335622	67335755	134	H4	1	1	0	1	0	1	1	1	1	1	PP16
1	90125368	90127221	1854	H11	0	0	0	0	0	0	1	0	1	2	PP17
1	90125368	90127221	1854	H11	0	0	0	0	0	0	1	0	1	2	PP18
1	90126886	90127941	1056	H11	1	1	1	1	1	1	1	1	0	2	PP19
1	90126886	90127941	1056	H11	1	1	1	1	1	1	1	1	0	2	PP20
1	90189197	90190885	1689	H11	1	1	1	1	1	1	1	1	1	1	PP21
1	100538748	100540638	1891	H2	0	na	0	0	0	0	1	1	1	1	PP22
1	113931999	113938031	6033	Q2	1	0	1	1	0	1	0	1	0	1	PP23
1	119672478	119698603	26126	Q4	1	0	0	1	0	1	1	0	0	1	PP24
1	121756289	121756290	>2000	H7	0	0	1	0	0	0	0	0	0	1	PP25
1	127239492	127240521	1030	Q9	1	1	0	1	0	1	1	0	0	2	PP26
1	127239492	127240521	1030	Q9	1	1	0	1	0	1	1	0	0	2	PP27
1	130430999	130431183	185	Q8	1	1	1	1	0	1	1	1	0	1	PP28
1	144252540	144260553	8014	H2	1	0	0	1	0	1	0	0	1	1	PP29
1	144267285	144272399	5115	H1	1	0	0	1	0	1	0	0	1	1	PP30
1	152002118	152002119	1000	H7	1	0	0	1	0	1	1	0	0	1	PP31
1	158394620	158401436	6817	H1	0	1	0	0	0	0	0	0	0	2	PP32
1	158394620	158401436	6817	H1	0	1	0	0	0	0	0	0	1	2	PP33
1	162004359	162065553	61195	H8	0	0	0	1	0	0	0	0	0	1	PP34
1	162157648	162157649	197	H7	0	0	1	0	0	0	1	0	1	1	PP35
1	170885986	170885992	398	H6	1	1	0	1	0	0	0	1	1	1	PP36
1	173411255	173420100	8846	H2	1	1	1	1	0	1	1	1	0	1	PP37
1	173466830	173467654	825	H11	1	1	1	1	0	1	1	1	0	1	PP38
1	173500389	173500806	418	H11	1	1	1	1	0	1	1	1	0	2	PP39
1	173500389	173500806	418	H11	1	1	1	1	0	1	1	1	0	2	PP40
1	175158884	175158885	large	H7	1	0	0	0	0	0	0	0	0	3	PP41
1	175158884	175158885	large	H7	1	0	0	0	0	0	0	0	0	3	PP42
1	175158884	175158885	large	H7	1	0	0	0	0	0	0	0	0	3	PP43
1	177296844	177296845	203	H6	1	1	1	1	0	1	1	1	1	1	PP44
1	178371666	178393696	22031	H8	1	0	0	0	0	0	0	0	1	1	PP45
1	184063332	184063729	398	H2	1	1	0	0	0	1	1	0	0	1	PP46
1	189254262	189255229	968	H1	1	1	1	1	0	0	0	0	1	1	PP47
1	190747284	190753756	6473	H2	1	1	1	1	0	1	1	1	1	1	PP48
2	3887052	3891926	4875	H2	0	0	0	0	0	0	0	1	1	1	PP49
2	18077669	18077735	250	H7	0	1	0	0	0	0	1	0	0	1	PP50
2	46183800	46312472	128673	H9	0	1	0	0	0	0	0	0	0	2	PP51
2	46183800	46312472	128673	H9	0	1	0	0	0	0	0	0	0	2	PP52
2	54314443	54314444	400	H7	1	1	0	1	0	1	1	0	0	1	PP53
2	57641836	57641864	>2000	H7	1	1	0	1	0	1	1	0	0	1	PP54
2	62479832	62479833	250	H7	0	0	0	0	0	0	1	0	0	1	PP55
2	66766229	66766238	217	H7	0	0	0	1	0	1	1	0	1	1	PP56
2	69391437	69391441	150	H7	1	1	0	0	0	0	0	0	0	1	PP57
2	70985438	70986650	1213	Q5	1	1	0	1	0	0	0	0	0	1	PP58
2	74930888	74930889	383	H6	0	0	0	1	0	1	1	0	1	1	PP59
2	86179898	86186982	7085	H2	1	1	1	1	0	1	1	1	1	1	PP60
2	100011323	100015761	4439	H2	1	1	1	1	0	1	1	1	1	1	PP61
2	100445192	100449478	4287	Q7	0	1	1	1	0	1	1	1	1	1	PP62
2	113228067	113228166	100	H1	0	0	0	1	0	0	0	0	1	1	PP63
2	113229898	113230949	1052	H1	0	0	0	1	0	0	0	0	1	1	PP64
2	113358620	113365020	6401	H2	1	1	1	1	0	1	1	0	1	1	PP65
2	116881603	116888507	6905	H3	0	0	0	1	0	1	0	0	1	1	PP66
2	121499987	121499988	250	H7	1	1	1	1	0	1	1	1	0	1	PP67
2	123185031	123185308	278	H1	1	1	1	1	0	1	1	1	1	1	PP68
2	123468549	123469197	649	H1	1	0	1	0	0	0	1	0	1	1	PP69
2	140309421	140346234	36814	H8	1	0	0	0	0	0	0	0	1	1	PP70
2	141668240	141703651	35412	H1	0	0	0	0	0	0	1	0	1	2	PP71
2	141668240	141703651	35412	H1	0	0	0	0	0	0	1	0	1	2	PP72
2	144402760	144402971	212	H2	0	0	0	0	0	0	1	1	1	1	PP73
2	146022210	146024157	1948	H1	1	0	1	1	0	1	0	0	1	1	PP74
2	152910553	152912192	1640	H1	1	0	0	0	0	0	0	0	1	1	PP75
2	152944961	152945157	197	H1	1	0	0	0	0	0	0	0	1	1	PP76
2	154428051	154432173	4123	H8	0	0	1	1	0	1	0	0	0	1	PP77
2	157526823	157528253	1431	H4	1	1	1	1	0	1	1	1	0	2	PP78
2	157526823	157528253	1431	H4	1	1	1	1	0	1	1	1	0	2	PP79
2	162296521	162296673	153	H1	0	1	0	0	0	0	1	1	1	1	PP80
2	162302046	162302116	71	H1	0	0	0	0	0	0	1	1	1	1	PP81
2	162553910	162555297	1388	H2	0	0	0	0	0	0	1	1	1	1	PP82
2	162558277	162559605	1329	H1	1	0	1	1	0	1	1	1	1	1	PP83
2	171873702	171873703	>2000	H7	1	1	0	0	0	0	0	1	0	1	PP84
2	172253836	172305516	51681	H10	0	0	1	0	0	0	0	0	0	1	PP85
3	9260353	9261290	938	H5	1	1	1	1	0	1	1	0	1	1	PP86
3	19250437	19250460	>2000	H7	1	0	0	1	0	1	0	0	0	1	PP87
3	21573985	21573997	225	H7	0	1	0	0	0	0	1	0	0	1	PP88
3	34179356	34184704	5349	H1	1	0	0	1	0	1	0	0	1	1	PP89
3	37113544	37116357	2814	H2	1	1	0	1	0	1	1	1	1	1	PP90
3	37760731	37760750	150	H7	0	0	0	0	0	0	1	1	0	1	PP91
3	37832169	37832344	176	H1	1	0	0	1	0	1	0	0	1	2	PP92
3	37832169	37832344	176	H1	1	0	0	1	0	1	0	0	1	2	PP93
3	38290496	38290868	373	Q3	1	1	0	1	0	1	1	1	1	1	PP94
3	60336031	60336032	1000	H6	1	1	1	1	0	1	1	1	0	1	PP95
3	69411081	69411126	125	H7	1	1	1	1	0	1	1	1	0	1	PP96
3	70474452	70483924	9473	H2	1	1	1	1	0	1	1	1	0	1	PP97
3	70485722	70485937	216	H1	1	1	1	1	0	1	1	1	1	1	PP98
3	70491633	70499594	7962	H3	1	1	1	1	0	1	1	1	1	1	PP99
3	70522566	70529026	6461	H2	1	1	1	1	0	1	1	1	0	1	PP100
3	70548190	70551321	3132	H2	1	1	1	1	0	1	1	1	1	1	PP101
3	74604008	74605021	1014	H2	0	1	0	0	0	0	1	1	1	1	PP102
3	83121654	83121655	>2000	H7	1	0	0	1	0	1	0	1	0	1	PP103
3	87245084	87245947	864	H1	0	0	0	0	0	0	0	0	1	1	PP104
3	87780530	87780662	133	Q7	1	1	1	1	0	1	1	0	0	4	PP105
3	87780530	87780662	133	Q7	1	1	1	1	0	1	1	0	0	4	PP106
3	87780530	87780662	133	Q7	1	1	1	1	0	1	1	0	0	4	PP107
3	87780530	87780662	133	Q7	1	1	1	1	0	1	1	0	1	4	PP108
3	91831862	91835385	3524	H1	0	0	0	0	0	0	0	0	1	1	PP109
3	93063716	93064788	1073	Q5	1	0	0	1	0	0	0	1	0	1	PP110
3	93377864	93377879	200	H7	1	1	0	1	0	1	1	1	0	1	PP111
3	105734154	105735483	1330	Q9	1	0	0	1	0	1	0	0	0	1	PP112
3	124109159	124110356	1198	Q9	1	0	1	1	0	1	0	0	0	1	PP113
3	124827002	124828417	1416	H5	1	0	1	1	0	1	0	0	1	1	PP114
3	126808520	126809348	829	H2	1	0	1	1	0	1	0	1	0	1	PP115
3	126843801	126850137	6337	H2	1	0	1	1	0	1	0	1	0	1	PP116
3	126922571	126924090	1520	H1	1	0	1	1	0	1	0	1	0	1	PP117
3	126938128	126938804	677	H2	1	0	1	1	0	1	0	1	1	1	PP118
3	127297615	127298657	1043	H1	1	0	1	1	0	1	0	1	1	2	PP119
3	127297615	127298657	1043	H1	1	0	1	1	0	1	0	1	1	2	PP120
3	127740121	127740698	578	Q9	1	0	1	1	0	1	0	1	1	1	PP121
3	130503459	130503828	370	Q1	0	1	0	1	0	0	1	1	0	1	PP122
3	138642047	138642228	182	Q1	1	1	1	1	0	1	0	1	0	1	PP123
3	140351783	140354784	3002	H5	1	1	1	1	0	1	1	0	0	1	PP124
3	142263731	142288560	24830	H8	1	0	1	1	0	0	0	1	0	1	PP125
3	148975154	148975155	100	H6	1	1	1	1	0	1	1	1	0	1	PP126
3	154547755	154548003	249	H2	1	0	1	1	0	0	1	0	0	1	PP127
4	14519304	14520780	1477	H3	1	0	0	0	0	0	0	0	0	1	PP128
4	21560566	21561053	488	Q9	1	0	1	1	0	1	1	1	0	1	PP129
4	32070457	32072128	1672	H3	1	1	1	1	0	1	1	1	0	1	PP130
4	49690362	49690363	137	H6	0	0	0	0	0	1	1	0	1	1	PP131
4	54639543	54646027	6485	H2	1	1	1	1	0	1	1	1	1	1	PP132
4	54668271	54674939	6669	H2	1	1	1	1	0	1	1	1	1	1	PP133
4	54683053	54689756	6704	H2	1	1	1	1	0	1	1	1	1	1	PP134
4	54708586	54714804	6219	H2	1	1	1	1	0	1	1	1	1	1	PP135
4	55310563	55310859	400/300	H7	1	1	1	1	0	1	1	2	0	1	PP136
4	55506836	55508642	1807	Q9	1	1	1	1	0	1	1	1	0	1	PP137
4	56976927	56978597	1671	Q9	1	1	1	1	0	1	1	1	0	1	PP138
4	89521955	89521976	>2000	H7	0	0	0	0	0	0	0	1	0	1	PP139
4	102503092	102503098	>2000	H7	0	1	0	0	0	0	0	0	0	1	PP140
4	108266812	108266813	100/200	H6	2	1	1	1	0	1	1	2	0	1	PP141
4	108951263	108951264	6400	H7	1	0	0	0	0	0	1	1	0	4	PP142
4	108951263	108951264	6400	H7	1	0	0	0	0	0	1	1	0	4	PP143
4	108951263	108951264	6400	H7	1	0	0	0	0	0	1	1	1	4	PP144
4	108951263	108951264	6400	H7	1	0	0	0	0	0	1	1	1	4	PP145
4	111730456	111736678	6223	H2	1	1	1	1	0	1	1	1	1	1	PP146
4	111731004	112272814	541811	Q4	1	1	1	1	0	1	1	1	0	3	PP147
4	111731004	112272814	541811	Q4	1	1	1	1	0	1	1	1	0	3	PP148
4	111731004	112272814	541811	Q4	1	1	1	1	0	1	1	1	0	3	PP149
4	111737349	111743558	6210	H2	1	1	1	1	0	1	1	1	1	1	PP150
4	113837502	113839048	1547	H1	1	1	1	1	0	1	1	1	1	1	PP151
4	114797988	114798000	250	H7	0	0	1	1	0	1	0	0	0	1	PP152
4	118228392	118229637	1246	Q7	2	0	1	1	0	1	1	1	0	1	PP153
4	118256952	118258063	1112	Q5	1	0	1	1	0	1	1	1	0	1	PP154
4	118269039	118269247	209	H2	1	0	1	1	0	1	1	1	1	1	PP155
4	118275150	118277695	2546	H1	1	0	1	1	0	1	1	0	1	1	PP156
4	124393626	124393627	>2000	H7	1	0	0	0	0	0	0	0	0	1	PP157
4	126151361	126151553	193	H2	0	0	1	1	0	1	1	0	1	1	PP158
4	126153386	126154598	1213	H2	1	0	1	1	0	1	1	0	0	1	PP159
4	129340598	129341862	1265	H4	1	1	1	1	0	1	1	1	0	2	PP160
4	129340598	129341862	1265	H4	1	1	1	1	0	1	1	1	0	2	PP161
4	130038388	130038389	202	H7	0	0	0	0	0	0	0	1	1	1	PP162
4	136568128	136568377	250	H1	1	1	1	1	0	1	1	0	1	1	PP163
4	136610614	136610855	242	H1	1	1	1	1	0	1	1	0	1	1	PP164
4	136866308	136867715	1408	Q9	1	1	1	1	0	1	1	0	0	1	PP165
4	138257417	138257954	538	H2	0	1	1	1	0	1	1	0	1	1	PP166
4	142499810	142500621	812	H1	0	1	0	1	0	1	0	0	1	1	PP167
4	145158618	145163845	5228	H11	1	1	1	1	1	1	1	1	1	1	PP168
4	146961660	146967957	6298	H11	1	1	1	1	1	1	1	1	1	1	PP169
4	147244398	147245739	1342	H1	0	1	0	1	0	1	1	1	1	3	PP170
4	147244398	147245739	1342	H1	0	1	0	1	0	1	1	1	0	3	PP171
4	147244398	147245739	1342	H1	0	1	0	1	0	1	1	1	0	3	PP172
4	148025447	148025771	325	Q9	1	1	1	1	0	1	1	1	0	1	PP173
4	148074337	148074345	414/600	H6	2	1	2	1	0	1	2	2	1	1	PP174
4	148496626	148496829	204	H2	1	1	1	1	0	1	1	1	1	1	PP175
5	16218462	16218834	373	Q9	0	0	0	0	0	0	1	0	0	1	PP176
5	28927814	28937390	9577	H2	1	1	1	1	0	1	0	1	1	1	PP177
5	35816744	35816834	91	H4	1	1	1	1	0	1	0	0	1	1	PP178
5	49210265	49211452	1188	Q2	1	1	1	1	0	1	1	0	0	1	PP179
5	49217458	49217662	205	H2	1	1	1	1	0	1	1	0	1	1	PP180
5	49224513	49224660	148	H1	1	1	1	1	0	1	1	0	1	1	PP181
5	53159500	53159511	220	H7	1	1	1	1	0	1	1	0	0	1	PP182
5	63738213	63738612	400	H2	0	0	1	0	0	0	0	0	1	1	PP183
5	72878688	72878694	>2000	H7	0	0	0	1	0	1	1	0	0	1	PP184
5	73292475	73292557	large	H7	0	0	0	1	0	1	1	0	0	1	PP185
5	74086526	74088366	1841	H1	0	0	0	1	0	1	1	0	1	1	PP186
5	74339123	74342120	2998	H3	0	0	0	1	0	1	1	0	1	1	PP187
5	75140022	75141012	991	H1	0	0	1	1	0	1	1	1	1	1	PP188
5	75152281	75156021	3741	H1	1	0	1	1	0	1	1	0	1	1	PP189
5	87850554	87854999	4446	H1	0	0	0	0	0	0	0	1	0	2	PP190
5	87850554	87854999	4446	H1	0	0	0	0	0	0	0	1	1	2	PP191
5	100480298	100481104	807	H3	1	1	1	1	0	1	1	1	0	1	PP192
5	101286287	101286513	227	H2	1	1	1	1	0	1	1	1	1	1	PP193
5	101294132	101294515	384	H1	1	1	1	1	0	1	1	1	1	1	PP194
5	101296700	101296994	295	H1	1	1	1	1	0	1	1	1	1	1	PP195
5	101300414	101300925	512	H1	1	1	1	1	0	1	1	1	1	1	PP196
5	101301368	101301563	196	H2	1	1	1	1	0	1	1	1	1	1	PP197
5	101302256	101302347	92	H1	1	1	1	1	0	1	1	1	1	1	PP198
5	110779322	110779349	200	H7	1	0	1	0	0	0	1	0	0	1	PP199
5	121556617	121556618	1450	H6	1	0	1	1	0	1	0	1	0	1	PP200
5	137253268	137253269	245	H7	1	1	1	1	0	1	1	1	1	1	PP201
5	138918935	138958166	39232	Q4	0	0	0	1	0	1	1	0	0	1	PP202
5	142838570	142838836	267	Q8	0	0	0	0	0	1	0	0	0	1	PP203
5	148925178	148926218	1041	H5	1	1	1	1	0	0	0	0	1	1	PP204
5	148936541	148937099	559	H1	1	1	1	1	0	0	0	0	1	1	PP205
5	151924065	151926487	2423	H8	0	0	0	0	0	0	0	1	0	1	PP206
6	8002992	8006085	3094	H2	1	1	0	0	0	0	1	1	1	1	PP207
6	34708843	34708844	1600	H6	0	0	0	1	0	1	0	1	0	1	PP208
6	46708427	46709510	1084	Q9	1	1	1	0	0	0	0	0	0	1	PP209
6	47075660	47119456	43797	Q4	1	1	1	1	0	1	1	0	0	1	PP210
6	48364360	48364383	200	H7	1	1	1	1	0	1	1	0	0	1	PP211
6	50307661	50317358	9698	H8	0	0	0	0	0	0	0	1	1	1	PP212
6	50720189	50724196	4008	H1	0	1	1	0	0	0	0	0	1	2	PP213
6	50720189	50724196	4008	H1	0	1	1	0	0	0	0	0	1	2	PP214
6	71904866	71911266	6401	H2	0	1	0	1	0	1	1	0	0	1	PP215
6	72268891	72295181	26291	Q6	0	1	0	0	0	0	0	0	0	2	PP216
6	72268891	72295181	26291	Q6	0	1	0	0	0	0	0	0	0	2	PP217
6	72554743	72554744	476	H7	0	0	0	1	0	1	1	0	1	1	PP218
6	73310705	73311407	703	Q9	0	1	1	1	0	1	1	0	0	1	PP219
6	74424049	74433904	9856	H2	0	1	1	0	0	0	0	0	1	1	PP220
6	89155469	89163089	7621	H8	0	1	1	0	0	0	0	0	0	1	PP221
6	94346302	94346542	>2000	H7	0	0	0	1	0	1	0	0	0	1	PP222
6	94987185	94987210	250	H7	1	0	1	0	0	0	1	0	0	1	PP223
6	101726204	101734221	8018	H8	1	1	1	1	0	0	1	0	1	1	PP224
6	105356596	105364136	7541	H2	1	1	1	1	0	1	0	0	1	1	PP225
6	109401572	109401576	>2000	H7	0	1	0	1	0	1	1	0	0	1	PP226
6	109791807	109792892	1086	H1	1	0	1	0	0	0	0	1	0	1	PP227
6	116635166	116641587	6422	H2	0	1	0	1	0	1	1	1	1	1	PP228
6	127924658	127924672	300	H7	1	1	1	1	0	1	1	1	0	1	PP229
6	128559593	128559740	148	H2	0	0	0	0	0	0	0	0	1	1	PP230
6	129689526	129691211	1686	H1	0	0	0	0	0	0	0	0	1	2	PP231
6	129689526	129691211	1686	H1	0	0	0	0	0	0	0	0	0	2	PP232
6	129905589	129909799	4211	H1	1	1	1	1	0	1	1	1	1	1	PP233
6	132580541	132613777	33237	Q4	1	1	1	1	0	1	1	1	1	3	PP234
6	132580541	132613777	33237	Q4	1	1	1	1	0	1	1	1	1	3	PP235
6	132580541	132613777	33237	Q4	1	1	1	1	0	1	1	1	0	3	PP236
6	132985563	132986696	1134	H1	0	0	0	0	0	0	0	0	0	2	PP237
6	132985563	132986696	1134	H1	0	0	0	0	0	0	0	0	1	2	PP238
6	133488335	133489905	1571	Q9	1	1	1	1	0	1	1	1	0	1	PP239
6	135231391	135237865	6475	H2	1	1	1	1	0	1	1	1	1	2	PP240
6	135231391	135237865	6475	H2	1	1	1	1	0	1	1	1	1	2	PP241
6	137972602	137980585	7984	H2	0	0	0	0	0	0	0	1	0	1	PP242
6	145393326	145393327	400/300	H6	1	1	1	1	0	0	2	1	0	1	PP243
6	145409072	145410339	1268	H1	0	1	0	1	0	0	1	0	0	1	PP244
6	145437565	145442373	4809	H2	na	1	na	1	0	0	1	na	1	1	PP245
6	145456399	145457122	724	H1	0	1	0	1	0	0	1	0	0	1	PP246
6	145458156	145458387	232	H2	0	1	0	1	0	0	1	0	1	1	PP247
6	145480570	145480905	336	H2	0	1	0	1	0	0	1	1	1	1	PP248
6	145489506	145489507	500	H6	0	1	0	1	0	0	1	0	0	1	PP249
6	145490047	145490501	455	H2	0	1	0	1	0	0	1	0	1	1	PP250
6	145541512	145542036	525	H2	0	1	0	1	0	0	1	0	1	1	PP251
7	5133612	5133663	>2000	H7	1	1	1	1	0	1	1	1	0	1	PP252
7	16995335	16995437	125	H7	0	0	0	1	0	1	1	1	0	1	PP253
7	17246703	17253185	6483	H2	0	0	0	1	0	1	1	1	1	1	PP254
7	18385323	18392140	6818	H2	0	1	0	1	0	1	1	1	1	1	PP255
7	18573450	18573999	550	H2	1	1	1	1	0	1	1	1	1	1	PP256
7	28646761	28671650	24890	Q4	0	0	0	0	0	0	0	0	1	1	PP257
7	31059754	31060025	272	Q9	1	1	1	0	0	0	1	1	0	1	PP258
7	37357597	37358443	847	H1	1	1	1	1	0	1	0	1	0	1	PP259
7	47315836	47316290	455	H2	1	1	1	1	0	1	0	1	0	1	PP260
7	47345019	47345071	53	H2	1	1	1	1	0	1	0	1	1	1	PP261
7	47364115	47370665	6551	H2	1	1	1	1	0	1	0	1	0	1	PP262
7	65133342	65136684	3343	H2	0	1	0	1	0	1	0	1	0	1	PP263
7	68906690	68906691	large	H7	0	0	0	0	0	0	1	0	0	1	PP264
7	69157646	69160446	2801	H2	0	0	1	0	0	0	2	0	1	1	PP265
7	71233525	71234575	1051	H11	0	0	0	0	0	0	1	0	0	1	PP266
7	81590762	81590763	950	H6	1	1	1	1	0	1	1	1	0	1	PP267
7	90731819	90731820	6400	H7	1	1	1	0	0	0	0	0	1	1	PP268
7	92953110	92954752	1643	H4	0	0	0	1	0	1	1	1	1	3	PP269
7	92953110	92954752	1643	H4	0	0	0	1	0	1	1	1	1	3	PP270
7	92953110	92954752	1643	H4	0	0	0	1	0	1	1	1	1	3	PP271
7	101244409	101249387	4979	H8	1	1	1	0	0	0	0	0	0	1	PP272
7	106145654	106145655	1000/1500	H6	1	1	1	1	0	2	1	1	0	1	PP273
7	106217487	106217488	100/400	H6	1	1	1	2	0	2	2	1	0	1	PP274
7	106268087	106268088	550	H6	0	0	0	1	0	1	1	0	0	1	PP275
7	106445954	106448591	2638	H2	0	0	0	1	0	1	1	0	0	2	PP276
7	106445954	106448591	2638	H2	0	0	0	1	0	1	1	0	0	2	PP277
7	106454826	106455107	282	H1	0	0	0	1	0	1	1	0	1	1	PP278
7	106459299	106459507	209	H2	0	0	0	1	0	1	1	1	1	1	PP279
7	111397607	111479433	81827	Q4	1	1	1	1	0	1	1	1	1	3	PP280
7	111397607	111479433	81827	Q4	1	1	1	1	0	1	1	1	0	3	PP281
7	111397607	111479433	81827	Q4	1	1	1	1	0	1	1	1	0	3	PP282
7	111398097	111479997	81901	Q4	0	0	0	0	1	0	0	0	0	1	PP283
7	111504989	111505193	205	H1	1	1	1	1	0	1	1	1	1	1	PP284
7	118862052	118862074	>2000	H7	1	1	1	1	0	1	1	1	0	1	PP285
7	120410462	120414438	3977	H1	0	0	0	1	0	1	1	0	1	2	PP286
7	120410462	120414438	3977	H1	0	0	0	1	0	1	1	0	1	2	PP287
7	140063816	140063821	250	H7	0	1	1	1	0	1	1	0	0	1	PP288
7	141430270	141443036	12767	H1	0	0	0	0	0	0	1	0	0	1	PP289
7	146391456	146391457	145	H7	1	1	1	1	0	0	1	1	1	1	PP290
7	146392023	146392189	167	H4	1	1	1	1	0	0	1	1	1	1	PP291
7	146435587	146435588	25	H6	1	1	1	1	0	1	1	1	0	1	PP292
7	149415121	149415210	90	Q7	0	0	1	0	0	0	0	0	1	1	PP293
8	13917847	13920412	2566	Q7	0	0	0	0	0	0	0	1	0	1	PP294
8	19116305	19120037	3733	H2	1	0	1	1	0	1	1	1	1	1	PP295
8	19447465	19450575	3111	H1	1	0	1	1	0	1	1	0	1	2	PP296
8	19447465	19450575	3111	H1	1	0	1	1	0	1	1	0	0	2	PP297
8	24639728	24640312	585	H1	0	0	0	0	0	0	0	1	1	1	PP298
8	27268894	27273129	4236	Q6	1	1	1	1	0	1	1	1	0	2	PP299
8	27268894	27273129	4236	Q6	1	1	1	1	0	1	1	1	0	2	PP300
8	30669981	30670519	539	H2	1	1	1	1	0	1	1	1	1	1	PP301
8	30962028	30962134	>2000	H7	1	1	1	1	0	1	1	1	0	1	PP302
8	31509487	31515680	6194	H2	1	1	1	1	0	1	1	1	1	1	PP303
8	31578907	31578989	83	H1	1	1	1	1	0	1	1	1	1	2	PP304
8	31578907	31578989	83	H1	1	1	1	1	0	1	1	1	1	2	PP305
8	31595128	31595783	656	H2	1	1	1	1	0	1	1	1	1	1	PP306
8	31997613	31999805	2193	H2	1	1	1	1	0	1	1	1	0	1	PP307
8	32237946	32237948	391	H6	1	1	1	1	0	1	1	1	1	1	PP308
8	38128484	38134853	6370	H2	1	1	1	1	0	1	1	1	1	1	PP309
8	42427730	42427731	large	H7	1	1	1	1	0	1	1	1	0	1	PP310
8	59850269	59852000	1732	H1	1	0	0	0	0	1	0	0	0	1	PP311
8	66849773	66849791	1400	H7	0	1	1	1	0	1	1	1	0	1	PP312
8	74977794	74977795	1000	H6	0	1	1	1	0	1	1	1	0	1	PP313
8	77137213	77137760	548	Q8	0	0	1	1	0	1	1	0	0	3	PP314
8	77137213	77137760	548	Q8	0	0	1	1	0	1	1	0	0	3	PP315
8	77137213	77137760	548	Q8	0	0	1	1	0	1	1	0	0	3	PP316
8	77137215	77137732	518	Q8	0	0	1	1	0	1	1	0	0	1	PP317
8	83669416	83669417	669	H6	1	0	0	1	0	1	1	0	1	1	PP318
8	83946486	83946487	450	H7	1	1	1	1	0	1	1	1	0	1	PP319
8	87957244	87957245	500	H7	1	0	0	1	0	1	1	0	1	1	PP320
8	93102708	93103040	333	Q9	0	1	1	0	0	1	1	1	0	1	PP321
8	93565786	93565983	198	H1	0	1	1	0	0	1	1	1	1	1	PP322
8	111347703	111347704	150	H6	1	1	1	1	0	1	1	1	0	1	PP323
8	118630679	118631013	335	H1	0	0	0	0	0	1	1	0	1	1	PP324
8	124429324	124429325	1100	H7	1	1	1	1	0	0	0	0	0	1	PP325
8	127287825	127290268	2444	H1	1	0	1	0	0	0	0	1	0	1	PP326
8	127369935	127376353	6419	H2	1	1	1	1	0	0	0	0	0	1	PP327
8	129687910	129697554	9645	H1	0	0	0	0	0	1	1	0	1	1	PP328
9	9070853	9072226	1374	H5	0	0	0	0	0	0	0	1	0	1	PP329
9	22004856	22005023	168	H1	0	0	0	0	0	0	0	1	1	1	PP330
9	32815884	32817366	1483	H2	0	0	0	0	0	0	1	1	1	1	PP331
9	34876572	34876573	1200	H7	1	1	1	1	0	1	1	1	0	1	PP332
9	38402589	38403498	910	H1	1	1	1	1	0	0	1	0	1	1	PP333
9	39158033	39159211	1179	H2	0	0	0	0	0	1	0	0	1	1	PP334
9	41208037	41208038	50	H6	1	1	1	1	0	1	1	1	0	1	PP335
9	47966786	47967163	378	H2	1	1	1	1	0	1	1	1	1	1	PP336
9	47972404	47972633	230	H1	0	0	0	0	0	0	0	1	1	1	PP337
9	48007440	48008177	738	H2	1	1	1	1	0	1	1	1	1	1	PP338
9	55825312	55826965	1654	H1	1	1	0	1	0	1	1	1	1	1	PP339
9	63437850	63437851	400	H6	1	1	0	1	0	0	0	1	0	1	PP340
9	65598577	65598578	450	H7	0	0	0	0	0	0	1	1	0	1	PP341
9	65829466	65832813	3348	H1	1	1	1	1	0	0	0	1	1	1	PP342
9	69816998	69817005	650	H6	1	0	1	1	0	1	1	0	0	1	PP343
9	70790321	70790323	250	H7	0	0	0	0	0	0	0	1	0	1	PP344
9	80166238	80168302	2065	H3	1	1	1	1	0	1	1	1	0	1	PP345
9	98366615	98366616	551	H7	1	1	1	1	0	1	1	1	1	1	PP346
9	105236054	105243059	7006	H2	1	1	1	1	0	1	1	1	0	1	PP347
9	105547865	105548006	142	H1	1	1	1	1	0	1	1	1	1	1	PP348
9	105609003	105609365	363	Q1	1	1	1	1	0	1	1	1	1	1	PP349
9	105672147	105672822	676	H1	1	1	1	1	0	1	1	1	1	1	PP350
9	110889280	110889465	186	Q7	1	1	1	1	0	1	1	1	0	2	PP351
9	110889280	110889465	186	Q7	1	1	1	1	0	1	1	1	1	2	PP352
9	111153190	111153615	426	H1	0	0	0	0	0	1	0	1	1	2	PP353
9	111153190	111153615	426	H1	0	0	0	0	0	1	0	1	1	2	PP354
9	112337311	112337312	>2000	H7	0	0	0	0	0	0	0	1	0	1	PP355
9	116169541	116174349	4809	H1	1	0	1	1	0	0	0	0	0	1	PP356
9	118476504	118491182	14679	Q6	0	1	0	1	0	0	0	0	0	2	PP357
9	118476504	118491182	14679	Q6	0	1	0	1	0	0	0	0	0	2	PP358
9	121129353	121148662	19310	H3	1	1	1	1	0	1	1	0	0	1	PP359
10	3825656	3826051	396	Q9	1	1	1	0	0	0	0	1	0	1	PP360
10	7229585	7237495	7911	Q7	1	1	1	1	0	1	1	1	0	1	PP361
10	8801729	8801730	50	H6	1	1	1	1	0	1	0	1	0	1	PP362
10	9908911	9911671	2761	H1	1	1	1	1	0	1	0	1	1	1	PP363
10	10741720	10741722	233	H6	1	1	1	1	0	1	0	1	1	1	PP364
10	12717222	12723714	6493	H2	0	0	0	0	0	0	1	0	0	1	PP365
10	18087739	18092433	4695	H1	1	0	1	1	0	1	1	1	1	1	PP366
10	20467348	20467894	547	H1	0	1	0	0	0	0	0	0	1	1	PP367
10	20473027	20473679	653	H1	0	1	0	0	0	0	0	0	1	1	PP368
10	21758421	21760395	1975	Q7	1	0	1	0	0	0	0	1	0	1	PP369
10	23570601	23570602	300	H7	1	1	1	1	0	0	0	0	0	1	PP370
10	46614286	46614287	large	H7	0	0	1	1	0	1	1	0	0	1	PP371
10	48045544	48046781	1238	H2	0	0	1	0	0	0	0	0	0	1	PP372
10	62821558	62821559	200	H7	0	0	0	0	0	0	0	1	0	1	PP373
10	62971529	62974071	2543	H2	0	0	0	0	0	0	0	1	0	1	PP374
10	62975365	62981885	6521	H2	0	0	0	0	0	0	0	1	0	1	PP375
10	63081901	63082728	828	H5	0	0	0	0	0	0	0	1	0	1	PP376
10	63125942	63132474	6533	H2	0	0	0	0	0	0	0	1	0	1	PP377
10	63174518	63175029	512	H5	0	0	0	0	0	0	0	1	1	1	PP378
10	63204383	63210721	6339	H2	0	0	0	0	0	0	0	1	1	1	PP379
10	63250538	63252488	1951	H3	0	0	0	0	0	0	0	1	1	1	PP380
10	63437444	63438653	1210	Q7	0	0	0	0	0	0	0	1	1	1	PP381
10	63528576	63530867	2292	H1	0	0	0	0	0	0	0	1	1	1	PP382
10	63664018	63670857	6840	H2	0	0	0	0	0	0	0	1	1	1	PP383
10	63856607	63859006	2400	H2	0	0	0	0	0	0	0	1	1	1	PP384
10	63865597	63865921	325	Q9	0	0	0	0	0	0	0	1	0	1	PP385
10	64002264	64004151	1888	H2	0	0	0	0	0	0	0	1	1	1	PP386
10	81893427	81893451	large	H7	1	1	1	1	0	1	1	1	0	1	PP387
10	82048118	82050293	2176	H1	1	1	1	1	0	1	1	1	1	1	PP388
10	86938749	86939441	693	Q5	1	1	1	1	0	1	1	0	0	1	PP389
10	88426617	88431075	4459	H2	1	1	1	1	0	1	1	1	1	1	PP390
10	89517732	89522992	5261	H2	0	0	0	0	0	0	1	0	1	1	PP391
10	97080464	97085533	5070	H1	0	1	0	0	0	0	0	0	1	1	PP392
10	99067034	99068050	1017	H1	0	1	0	1	0	1	0	0	1	1	PP393
10	103498009	103499237	1229	H1	1	0	1	0	0	0	1	0	1	1	PP394
10	103691728	103696468	4741	H1	0	1	0	1	0	1	0	1	1	1	PP395
10	104432371	104438855	6485	H2	0	1	0	1	0	1	0	1	1	1	PP396
10	104483774	104486910	3137	H1	1	0	1	0	0	0	1	0	1	2	PP397
10	104483774	104486910	3137	H1	1	0	1	0	0	0	1	0	1	2	PP398
10	106418387	106418496	110	H1	1	0	1	1	0	1	1	0	0	1	PP399
10	106439396	106439915	520	H3	1	0	1	1	0	1	1	0	0	2	PP400
10	106439396	106439915	520	H3	1	0	1	1	0	1	1	0	0	2	PP401
10	107267300	107267520	221	H1	1	0	1	1	0	1	1	1	0	1	PP402
10	116344222	116360893	16672	Q6	0	0	0	0	0	0	0	1	0	2	PP403
10	116344222	116360893	16672	Q6	0	0	0	0	0	0	0	1	0	2	PP404
10	119832611	119832614	250	H7	1	0	1	0	0	0	1	0	0	1	PP405
10	123635783	123635784	252	H6	1	1	1	1	0	1	1	0	1	1	PP406
11	25027761	25028703	943	Q5	1	0	0	1	0	0	1	0	0	1	PP407
11	27196067	27199796	3730	H3	1	0	0	1	0	0	1	0	1	1	PP408
11	27207587	27210070	2484	H2	1	0	0	1	0	0	1	0	1	1	PP409
11	27277671	27278146	476	H1	1	0	0	1	0	0	1	0	1	1	PP410
11	28855950	28856765	816	H1	1	0	0	1	0	0	1	0	0	1	PP411
11	28869029	28875370	6342	H2	1	0	0	1	0	0	1	0	1	1	PP412
11	28925091	28930829	5739	H2	1	1	1	1	0	0	1	1	1	1	PP413
11	30276537	30276636	>2000	H7	1	1	1	0	0	1	1	1	0	1	PP414
11	30536311	30542763	6453	H1	1	0	0	0	0	0	1	0	0	1	PP415
11	32479174	32480290	1117	Q7	3	4	3	1	0	1	3	3	0	1	PP416
11	37565951	37573023	7073	H2	0	0	0	0	0	0	1	0	0	1	PP417
11	38295032	38300827	5796	H2	1	0	1	1	0	1	1	1	1	1	PP418
11	46646071	46646072	1102	H6	1	1	1	1	0	1	0	1	1	1	PP419
11	54533925	54570045	36121	Q6	1	1	1	1	0	1	0	0	0	2	PP420
11	54533925	54570045	36121	Q6	1	1	1	1	0	1	0	0	0	2	PP421
11	60901848	60901853	250	H7	1	0	0	1	0	1	0	0	0	1	PP422
11	69096981	69097663	683	Q7	0	1	0	0	0	0	0	0	0	1	PP423
11	71046193	71101410	55218	Q4	0	1	1	1	0	1	1	1	0	6	PP424
11	71046193	71101410	55218	Q4	0	1	1	1	0	1	1	1	0	6	PP425
11	71046193	71101410	55218	Q4	0	1	1	1	0	1	1	1	0	6	PP426
11	71046193	71101410	55218	Q4	0	1	1	1	0	1	1	1	0	6	PP427
11	71046193	71101410	55218	Q4	0	1	1	1	0	1	1	1	0	6	PP428
11	71046193	71101410	55218	Q4	0	1	1	1	0	1	1	1	0	6	PP429
11	74179316	74203182	23867	H8	0	1	1	1	0	1	1	1	1	1	PP430
11	84836199	84836910	712	Q7	0	1	0	0	0	0	1	0	0	1	PP431
11	87816905	87817370	466	Q9	1	1	1	1	0	1	1	1	0	1	PP432
11	88273034	88273064	200	H7	1	1	0	1	0	1	1	1	0	1	PP433
11	92743211	92743312	102	Q8	0	0	0	0	0	0	0	1	0	1	PP434
11	103370240	103390698	20459	H1	0	0	1	0	0	0	0	0	1	1	PP435
11	111683248	111683249	50	H6	1	0	1	0	0	1	0	0	0	1	PP436
11	112412802	112413602	801	Q9	1	0	0	1	0	1	0	0	0	1	PP437
11	115106127	115106250	124	H1	0	0	1	0	0	0	0	0	1	1	PP438
12	26998661	26998721	61	H1	1	1	1	1	0	1	1	1	0	1	PP439
12	27029258	27029374	117	H2	1	1	1	1	0	1	1	1	0	1	PP440
12	27032128	27032356	229	H1	1	1	1	1	0	1	1	1	1	1	PP441
12	27040459	27040522	64	H1	1	1	1	1	0	1	1	1	1	1	PP442
12	27046544	27047255	712	H1	0	1	0	0	0	0	1	0	1	1	PP443
12	27203911	27208747	4837	H1	1	1	1	1	0	1	1	1	1	1	PP444
12	27233106	27233454	349	H1	1	1	1	1	0	1	1	1	1	1	PP445
12	27443614	27446916	3303	H1	0	1	0	0	0	0	1	0	1	1	PP446
12	28724825	28725292	468	H2	1	1	1	1	0	1	1	1	1	1	PP447
12	28750412	28750710	299	H1	1	1	1	1	0	1	1	1	1	1	PP448
12	29197920	29197922	353	H6	1	0	1	1	0	1	1	1	1	1	PP449
12	29798808	29802312	3505	H1	1	1	1	1	0	1	1	0	0	1	PP450
12	31759321	31759461	141	Q7	1	1	1	1	0	1	0	0	1	1	PP451
12	36163830	36166128	2299	H5	0	1	0	0	0	0	1	1	0	1	PP452
12	37536566	37537078	513	Q2	1	0	1	1	0	1	1	0	0	1	PP453
12	37874378	37878614	4237	H2	1	0	1	1	0	1	1	0	0	1	PP454
12	37881345	37888152	6808	H2	1	0	1	1	0	1	1	0	1	1	PP455
12	37906873	37907376	504	H2	0	0	0	0	0	0	1	0	1	1	PP456
12	37917257	37924452	7196	H2	0	0	0	0	0	0	1	0	1	1	PP457
12	37930820	37937052	6233	H2	0	0	0	0	0	0	1	0	1	1	PP458
12	49220733	49220748	>2000	H7	1	1	1	1	1	1	0	0	0	1	PP459
12	65275455	65280967	5513	H1	1	0	1	1	0	1	1	1	1	1	PP460
12	67803554	67803575	>2000	H7	1	0	1	1	0	1	0	0	0	1	PP461
12	80488619	80488639	200	H7	0	1	0	0	0	0	0	1	0	1	PP462
12	93862656	93864069	1414	H5	1	0	0	1	0	0	1	0	1	1	PP463
12	94061490	94061511	587	H6	1	0	0	1	0	0	1	0	1	1	PP464
12	102832585	102832826	242	H2	0	1	1	0	0	1	1	1	0	1	PP465
12	107290852	107290855	200	H7	0	0	1	0	0	0	0	0	0	1	PP466
12	108556111	108560848	4738	H5	0	0	1	0	0	0	0	0	0	1	PP467
12	108582126	108582554	429	H1	1	1	1	1	0	1	0	0	1	1	PP468
12	111198494	111198495	50	H6	1	0	0	1	0	1	1	0	0	1	PP469
12	113554014	113555091	1078	Q5	1	1	0	1	0	1	1	0	0	1	PP470
12	118453618	118455374	1757	H3	1	0	1	1	0	1	0	0	0	1	PP471
13	12084528	12085904	1377	H5	0	1	0	0	0	0	0	1	0	1	PP472
13	23782488	23782526	200	H7	0	0	0	0	0	0	0	1	0	1	PP473
13	35181005	35181380	376	Q8	1	1	1	1	0	1	1	1	0	1	PP474
13	47211585	47211586	298	H6	1	0	1	1	0	1	1	1	1	1	PP475
13	78259503	78259504	266	H7	0	1	0	1	0	1	1	0	1	1	PP476
13	84974150	84980781	6632	H2	1	1	1	1	0	1	1	1	1	1	PP477
13	96583639	96584969	1331	H1	0	1	1	1	0	1	1	0	1	1	PP478
13	96778608	96779025	418	H1	1	0	0	0	0	0	0	0	1	1	PP479
13	100993915	100997513	3599	Q6	1	1	1	1	1	1	1	1	0	1	PP480
13	101150011	101156395	6385	H11	2	1	2	2	0	2	2	0	0	1	PP481
13	103980175	103980535	361	H1	0	1	1	1	0	1	0	1	0	1	PP482
13	109336088	109336089	25	H6	1	0	1	1	0	1	1	1	0	1	PP483
13	110907753	110910176	2424	Q9	0	1	0	1	0	1	1	0	0	1	PP484
13	113783196	113783359	164	H1	1	0	0	0	0	0	0	0	1	1	PP485
13	115609852	115610030	179	H1	1	1	0	0	0	0	0	0	1	1	PP486
13	115707831	115707862	150	H7	1	0	0	0	0	0	0	0	0	1	PP487
13	115835117	115835358	242	H2	1	0	0	0	0	0	0	0	1	1	PP488
13	115836701	115836904	204	H2	1	0	0	0	0	0	0	0	1	1	PP489
13	116943933	116944422	490	H1	1	0	0	1	0	0	1	1	0	1	PP490
13	116943950	116944402	453	H1	1	0	0	1	0	0	1	1	0	1	PP491
13	117221529	117222520	992	H1	0	1	1	1	0	1	1	1	0	1	PP492
13	117255600	117259080	3481	H2	1	1	1	1	0	1	1	1	0	1	PP493
13	117291084	117292349	1266	H2	1	1	1	1	0	1	1	1	0	1	PP494
13	117367749	117373757	6009	H2	1	1	1	1	0	1	1	1	0	1	PP495
13	117556714	117562765	6052	H1	0	na	na	1	0	na	1	1	0	1	PP496
13	117626016	117632272	6257	H2	1	1	1	0	0	1	0	0	0	1	PP497
13	117778706	117778929	224	H2	1	0	0	0	0	0	0	0	1	1	PP498
13	119049089	119051561	2473	H2	1	1	1	0	0	0	0	0	1	1	PP499
13	119057811	119058288	478	H2	1	1	1	0	0	0	0	0	1	1	PP500
13	119062186	119063760	1575	H1	1	1	1	0	0	0	0	0	1	1	PP501
13	119081799	119082924	1126	H1	1	1	1	0	0	0	0	0	1	1	PP502
13	119087544	119087994	451	H2	1	1	1	0	0	0	0	0	1	1	PP503
13	119134049	119135126	1078	H2	1	1	1	0	0	0	0	0	1	1	PP504
13	120269994	120270679	686	Q9	0	0	0	1	0	1	1	1	0	1	PP505
14	47396242	47407971	11730	Q6	1	0	1	1	0	1	1	1	0	2	PP506
14	47396242	47407971	11730	Q6	1	0	1	1	0	1	1	1	0	2	PP507
14	48087917	48088295	379	H3	1	1	1	1	0	1	1	0	0	1	PP508
14	51424736	51424933	198	Q8	1	1	1	1	0	1	1	1	0	1	PP509
14	54909261	54909262	large	H7	1	1	1	1	0	1	1	1	0	1	PP510
14	61578912	61580777	1866	H11	2	1	2	2	0	2	2	2	0	1	PP511
14	71238275	71238776	502	H2	1	0	1	0	0	0	0	1	1	1	PP512
14	71240744	71240859	116	H2	1	0	1	0	0	0	0	1	1	1	PP513
14	77431662	77431955	294	Q9	1	0	1	0	0	0	0	1	0	1	PP514
14	86683899	86684487	589	Q8	1	1	1	1	0	1	1	0	0	1	PP515
14	87783636	87783640	>2000	H7	0	1	0	0	0	0	1	0	0	1	PP516
14	92627450	92633711	6262	H2	1	1	1	1	0	1	0	0	1	1	PP517
14	97508958	97512902	3945	H1	1	1	1	1	0	1	1	0	1	1	PP518
14	101075452	101085425	9974	H2	1	1	1	1	0	1	1	2	1	1	PP519
14	101077642	101082752	5111	H2	2	2	2	2	0	2	2	1	1	1	PP520
14	119825968	119826170	203	H2	0	0	0	1	0	1	1	1	0	1	PP521
15	20187841	20187842	150	H6	1	0	1	0	0	0	1	1	0	1	PP522
15	25972850	25972851	>2000	H7	1	0	0	0	0	1	1	1	0	1	PP523
15	28411389	28414321	2933	H1	0	0	0	1	0	1	1	0	0	1	PP524
15	31156193	31156194	large	H7	1	0	0	0	0	0	0	0	0	1	PP525
15	46771509	46771510	>2000	H7	1	0	1	0	0	0	0	1	0	1	PP526
15	61190214	61190298	800	H7	0	0	1	1	0	1	0	1	0	1	PP527
15	64888626	64888628	>2000	H7	0	0	1	1	0	1	0	0	0	1	PP528
15	67959554	67959582	1150	H6	0	1	1	1	0	1	1	1	0	1	PP529
15	70681438	70687861	6424	H2	0	0	0	0	0	0	1	1	1	1	PP530
15	70693858	70694038	181	H2	0	0	0	0	0	0	1	1	1	1	PP531
15	70716744	70717560	817	H2	0	0	0	0	0	0	1	1	1	1	PP532
15	70725434	70731693	6260	H3	0	0	0	0	0	0	1	1	1	1	PP533
15	71648584	71648729	146	H11	1	0	2	2	0	2	0	0	0	1	PP534
15	85811873	85812620	748	Q9	1	1	1	1	0	1	1	1	0	1	PP535
15	90958675	90966706	8032	H1	1	0	0	1	0	1	1	1	0	2	PP536
15	90958675	90966706	8032	H1	1	0	0	1	0	1	1	1	0	2	PP537
15	90971314	90974384	3071	H3	1	0	0	1	0	1	1	1	1	3	PP538
15	90971314	90974384	3071	H3	1	0	0	1	0	1	1	1	0	3	PP539
15	90971314	90974384	3071	H3	1	0	0	1	0	1	1	1	0	3	PP540
15	91319016	91319999	984	H1	0	0	0	0	0	0	0	1	0	1	PP541
15	93495180	93495181	447	H7	1	0	0	1	0	1	1	0	1	1	PP542
15	98328544	98328861	318	H3	1	0	0	1	0	0	0	0	0	2	PP543
15	98328544	98328861	318	H3	1	0	0	1	0	0	0	0	1	2	PP544
15	101786622	101787483	862	Q7	1	0	0	1	0	1	0	0	0	1	PP545
16	14522606	14522623	>2000	H7	0	0	1	1	0	1	1	0	0	1	PP546
16	31737358	31740763	3406	H1	0	1	0	1	0	1	1	1	1	1	PP547
16	36242912	36243320	409	H2	1	0	1	0	0	0	0	1	1	1	PP548
16	36244199	36320642	76444	Q4	1	0	1	0	0	0	0	1	1	1	PP549
16	38869782	38871537	1756	H2	1	1	1	1	0	1	1	1	1	1	PP550
16	44581956	44581957	large	H7	1	1	1	1	0	1	1	1	0	1	PP551
16	45988504	45990548	2045	H1	0	0	0	1	0	1	0	0	1	1	PP552
16	46016153	46018286	2134	H2	0	0	0	1	0	1	0	0	1	1	PP553
16	46040340	46040809	470	H2	0	0	0	1	0	1	0	0	1	1	PP554
16	46077336	46083470	6135	H2	0	0	0	1	0	1	0	0	1	1	PP555
16	46103583	46106010	2428	H1	0	0	0	1	0	1	0	0	1	1	PP556
16	47747657	47754129	6473	H2	0	0	0	1	0	1	0	0	1	1	PP557
16	48298184	48299406	1223	H5	0	0	0	1	0	1	0	0	0	1	PP558
16	49332309	49332310	250	H7	0	0	0	1	0	1	0	0	0	1	PP559
16	50085097	50089492	4396	H2	0	0	0	1	0	1	0	1	1	1	PP560
16	66881038	66881353	316	H4	1	0	1	1	0	1	1	0	0	2	PP561
16	66881038	66881353	316	H4	1	0	1	1	0	1	1	0	0	2	PP562
16	88874294	88874392	99	Q7	0	1	0	0	0	1	1	2	1	1	PP563
16	93649496	93650617	1122	H2	1	1	1	1	0	1	1	1	1	1	PP564
17	16694092	16706712	12621	H5	0	0	0	1	0	1	0	0	0	1	PP565
17	24104562	24104563	256	H6	1	1	1	1	0	1	1	1	1	1	PP566
17	24547569	24550841	3273	Q6	0	0	0	0	0	0	1	0	0	2	PP567
17	24547569	24550841	3273	Q6	0	0	0	0	0	0	1	0	0	2	PP568
17	30584323	31061159	476837	H8	1	1	0	1	0	1	1	1	1	2	PP569
17	30584323	31061159	476837	H8	1	1	0	1	0	1	1	1	1	2	PP570
17	30781375	30781886	512	Q7	1	1	1	1	0	1	0	1	0	1	PP571
17	30781648	30781883	236	Q1	1	1	1	1	0	1	1	1	1	2	PP572
17	30781648	30781883	236	Q1	1	1	1	1	0	1	1	1	1	2	PP573
17	30781660	30781896	237	H11	1	1	2	1	0	1	1	1	0	1	PP574
17	34483681	34483682	629	H6	1	1	1	1	0	1	1	0	1	1	PP575
17	42601227	42601247	>2000	H7	1	1	1	1	0	1	1	1	0	1	PP576
17	45309376	45309377	large	H7	1	0	0	0	0	0	0	0	0	1	PP577
17	78433695	78434550	856	H2	0	0	0	1	0	1	1	0	1	1	PP578
17	78459847	78461621	1775	H3	0	0	0	1	0	1	1	0	1	1	PP579
17	78468447	78475150	6704	H2	0	0	0	1	0	1	1	0	1	1	PP580
17	78487948	78488586	639	H2	0	0	0	1	0	1	1	0	1	1	PP581
17	87982636	87982871	236	H1	1	0	1	1	0	1	0	0	0	1	PP582
17	89956708	89956733	>2000	H7	1	1	1	1	0	1	1	1	0	1	PP583
17	91923991	91930215	6225	H2	0	1	0	1	0	0	1	1	1	1	PP584
18	14490477	14490567	91	H4	1	1	1	1	0	1	0	1	1	1	PP585
18	15093458	15093459	200	H7	0	0	1	1	0	1	0	0	0	1	PP586
18	17794170	17794304	135	Q8	0	0	0	0	0	0	1	1	0	1	PP587
18	35732191	35750122	17932	Q6	1	1	1	1	1	1	1	0	0	2	PP588
18	35732191	35750122	17932	Q6	1	1	1	1	1	1	1	0	0	2	PP589
18	35896598	35896906	309	Q9	0	0	0	1	0	0	0	0	0	1	PP590
18	39481367	39488964	7598	Q10	1	1	1	1	0	1	1	1	0	3	PP591
18	39481367	39488964	7598	Q10	1	1	1	1	0	1	1	1	0	3	PP592
18	39481367	39488964	7598	Q10	1	1	1	1	0	1	1	1	0	3	PP593
18	51876808	51876809	large	H7	1	0	1	1	0	1	1	0	0	1	PP594
18	57817850	57901152	83303	H8	0	1	0	0	0	0	0	0	1	1	PP595
18	64607747	64609669	1923	H2	0	1	0	0	0	0	0	1	1	1	PP596
18	66466493	66466494	>2000	H7	0	1	0	0	0	0	0	0	0	1	PP597
18	72226898	72230061	3164	H1	1	1	1	1	0	1	1	1	1	1	PP598
18	89054604	89054632	>2000	H7	0	0	0	0	0	0	0	1	0	1	PP599
19	4310167	4310380	214	H2	1	1	1	1	0	1	1	0	0	1	PP600
19	4939318	4939715	398	Q7	2	2	2	2	0	1	1	0	0	2	PP601
19	4939318	4939715	398	Q7	2	2	2	2	0	1	1	0	0	2	PP602
19	5435940	5436826	887	H2	1	1	1	1	0	0	0	0	0	1	PP603
19	10141421	10141451	31	H6	1	0	1	1	0	0	0	0	0	1	PP604
19	10148784	10148882	99	H1	1	0	1	1	0	0	0	0	0	1	PP605
19	10159625	10159703	79	Q3	1	0	1	1	0	0	0	0	0	1	PP606
19	10240669	10240871	203	H2	1	0	1	1	0	1	1	0	0	1	PP607
19	10402703	10402732	30	H2	1	1	1	1	0	1	1	0	0	1	PP608
19	10421825	10421854	30	Q7	1	1	1	1	0	1	1	0	0	1	PP609
19	10428847	10428891	45	H1	1	1	1	1	0	1	1	0	0	1	PP610
19	10429999	10430038	40	Q3	1	1	1	1	0	1	1	0	0	1	PP611
19	10446239	10446268	30	H1	1	1	1	1	0	1	1	0	0	1	PP612
19	10488619	10488649	31	H1	0	0	0	0	0	1	0	0	0	1	PP613
19	10543222	10543251	30	H2	1	1	1	1	0	1	1	0	0	1	PP614
19	10580942	10580982	41	H2	1	1	1	1	0	1	1	0	0	2	PP615
19	10580942	10580982	41	H2	1	1	1	1	0	1	1	0	0	2	PP616
19	10583655	10584333	679	Q7	1	1	1	1	0	1	1	0	0	1	PP617
19	10747303	10747557	255	Q7	1	0	0	0	0	0	0	0	0	1	PP618
19	10805972	10806022	51	H2	0	0	0	1	0	1	1	1	0	1	PP619
19	10818934	10818985	52	H2	0	0	0	1	0	1	1	0	0	1	PP620
19	10823180	10823217	38	H1	0	0	0	1	0	1	1	0	0	1	PP621
19	10839666	10839718	53	H2	1	0	0	1	0	1	1	0	0	2	PP622
19	10839666	10839718	53	H2	1	0	0	1	0	1	1	0	0	2	PP623
19	10962866	10962895	30	H2	0	0	0	1	0	1	1	0	0	1	PP624
19	11860350	11860455	106	H1	1	0	1	0	0	0	0	0	0	1	PP625
19	12017607	12017641	35	H2	0	0	0	1	0	1	1	0	0	1	PP626
19	12023742	12023839	98	H2	1	0	1	1	0	1	1	0	0	1	PP627
19	12025562	12025618	57	H2	1	0	1	1	0	1	1	0	0	1	PP628
19	12026022	12026114	93	H1	1	0	1	1	0	1	1	0	0	1	PP629
19	12278946	12279004	59	H2	0	0	2	1	0	1	1	0	0	1	PP630
19	12346453	12346520	68	H2	1	0	1	0	0	0	0	0	0	1	PP631
19	12358650	12358738	89	H1	1	0	1	0	0	0	0	0	0	1	PP632
19	13075520	13075592	73	H2	1	0	1	0	0	0	0	0	0	1	PP633
19	15011724	15012393	670	Q7	0	1	0	0	0	0	0	0	0	2	PP634
19	15011724	15012393	670	Q7	0	1	0	0	0	0	0	0	0	2	PP635
19	15219993	15227269	7277	Q6	0	1	0	0	0	0	0	0	0	2	PP636
19	15219993	15227269	7277	Q6	0	1	0	0	0	0	0	0	0	2	PP637
19	15980612	15981451	840	Q6	0	0	0	0	0	0	0	0	0	1	PP638
19	16875697	16876189	493	Q7	0	0	0	0	0	1	1	0	0	1	PP639
19	17060025	17060026	300	H7	0	1	1	0	0	0	0	0	0	1	PP640
19	17320034	17320138	105	Q7	1	1	1	1	0	2	2	2	0	1	PP641
19	17320684	17321987	1304	H1	1	1	1	1	0	na	na	na	0	1	PP642
19	17366946	17367281	336	Q7	1	1	1	1	0	2	2	1	0	2	PP643
19	17366946	17367281	336	Q7	1	1	1	1	0	2	2	1	0	2	PP644
19	17504253	17504536	284	Q7	0	0	1	0	0	1	1	0	0	1	PP645
19	18868336	18868642	307	Q7	0	1	0	0	0	0	0	0	0	1	PP646
19	19888771	19889453	683	Q3	0	1	1	0	0	0	1	1	0	1	PP647
19	19984774	19984867	94	Q2	1	1	1	1	0	1	1	1	0	1	PP648
19	20221005	20221026	>2000	H7	0	1	1	0	0	0	0	0	0	1	PP649
19	20548784	20550670	1887	Q3	1	1	1	1	0	1	1	1	0	1	PP650
19	20864778	20865232	455	Q5	1	0	1	0	0	1	0	0	0	1	PP651
19	21574928	21575536	609	Q5	1	1	1	0	0	0	0	1	0	1	PP652
19	21672455	21673238	784	Q5	0	1	0	0	0	0	0	1	0	1	PP653
19	21678008	21678269	262	Q7	0	0	0	0	0	0	0	1	0	1	PP654
19	21992466	21992586	121	H2	0	0	0	1	0	1	1	1	0	1	PP655
19	22011683	22013072	1390	Q2	1	1	1	1	0	1	1	1	0	1	PP656
19	22401821	22402446	626	Q2	1	1	1	0	0	0	0	1	0	1	PP657
19	22662688	22663093	406	Q3	1	1	1	1	0	1	1	1	0	1	PP658
19	22961240	22961818	579	Q7	0	2	0	1	0	1	1	0	0	2	PP659
19	22961240	22961818	579	Q7	0	2	0	1	0	1	1	0	0	2	PP660
19	23386219	23386229	373	H7	0	0	0	1	0	1	1	0	1	1	PP661
19	23867733	23867924	192	Q1	1	1	0	1	0	1	1	0	0	1	PP662
19	23913565	23914061	497	Q7	1	1	1	2	0	2	2	1	0	1	PP663
19	24438910	24439500	591	Q7	0	0	1	1	0	1	1	0	0	2	PP664
19	24438910	24439500	591	Q7	0	0	1	1	0	1	1	0	0	2	PP665
19	24986698	24993713	7016	Q3	1	1	2	2	0	2	2	0	0	1	PP666
19	25131982	25132090	109	Q7	1	1	2	1	0	1	1	0	0	1	PP667
19	25223059	25223506	448	Q7	0	0	0	1	0	1	1	0	0	1	PP668
19	25277993	25278210	218	Q1	1	0	1	0	0	0	0	0	0	1	PP669
19	25387968	25388226	259	Q7	0	0	0	1	0	1	0	2	0	1	PP670
19	25445519	25446718	1200	Q2	1	0	1	0	0	0	0	1	0	1	PP671
19	25711143	25711514	372	Q1	0	0	0	1	0	1	1	1	0	1	PP672
19	25885993	25886393	401	Q1	0	2	0	2	0	2	2	1	0	1	PP673
19	26114707	26115669	963	Q5	1	1	0	1	0	1	1	0	0	2	PP674
19	26114707	26115669	963	Q5	1	1	0	1	0	1	1	0	0	2	PP675
19	27166922	27167565	644	Q7	0	1	0	0	0	0	0	0	0	1	PP676
19	27785834	27789921	4088	Q3	0	0	0	0	0	0	0	1	0	1	PP677
19	28291845	28292682	838	Q3	1	0	0	0	0	0	0	0	0	1	PP678
19	28316426	28316948	523	Q1	1	0	0	0	0	0	0	0	0	1	PP679
19	28620807	28620970	164	Q7	1	0	0	0	0	0	0	0	0	1	PP680
19	29525287	29525849	563	Q7	0	0	0	0	0	0	0	0	0	1	PP681
19	30058259	30058489	231	Q7	0	1	0	1	0	1	1	1	0	1	PP682
19	30941798	30942361	564	Q3	0	0	0	0	0	0	0	1	0	1	PP683
19	31503801	31504276	476	H2	0	0	0	0	0	0	0	1	1	1	PP684
19	34767448	34767610	163	Q3	1	0	1	0	0	0	0	0	0	1	PP685
19	35166544	35166983	440	Q7	1	0	1	0	0	0	0	0	0	1	PP686
19	37669327	37669798	472	Q7	1	1	1	1	0	1	1	1	0	1	PP687
19	38122102	38122721	620	Q5	1	1	1	1	0	1	1	1	0	1	PP688
19	38122405	38122406	178	H6	1	1	1	1	0	1	1	1	1	1	PP689
19	38902989	38903279	291	Q7	1	1	1	1	0	1	1	1	0	1	PP690
19	38926596	38927257	662	Q7	1	1	1	1	0	1	1	1	0	1	PP691
19	40296944	40297520	577	Q6	0	0	0	0	0	0	0	0	0	1	PP692
19	40582918	40583348	431	Q1	1	1	1	1	0	1	1	1	0	1	PP693
19	41004153	41004751	599	Q5	1	1	1	0	0	0	0	1	0	1	PP694
19	41004606	41004610	97	H6	1	1	1	0	0	0	0	1	1	1	PP695
19	41947577	41947725	149	Q7	1	1	1	1	0	1	1	1	0	1	PP696
19	42634730	42635821	1092	Q5	1	1	1	1	0	1	1	1	0	1	PP697
19	42634792	42635366	575	Q5	1	1	1	1	0	1	1	1	0	2	PP698
19	42634792	42635366	575	Q5	1	1	1	1	0	1	1	1	0	2	PP699
19	42639692	42640094	403	Q7	1	1	1	1	0	1	1	1	0	1	PP700
19	43882576	43882797	222	Q7	1	1	2	1	0	2	1	1	0	1	PP701
19	44194931	44195258	328	Q7	2	1	2	3	0	2	2	1	0	1	PP702
19	44405427	44405959	533	Q7	0	1	0	1	0	1	0	0	0	1	PP703
19	45137645	45138318	674	Q5	0	0	0	1	0	1	0	1	0	1	PP704
19	45205757	45206387	631	H1	0	1	0	1	0	1	0	0	1	1	PP705
19	45277248	45280317	3070	Q3	1	1	1	0	0	0	1	1	0	1	PP706
19	45398634	45399165	532	Q5	1	1	1	0	0	0	1	1	0	1	PP707
19	45446593	45447114	522	Q6	0	0	0	0	0	0	0	0	0	1	PP708
19	46625053	46625127	75	Q2	1	1	1	1	0	1	1	1	0	1	PP709
19	46793212	46793658	447	Q7	1	1	1	1	0	1	1	0	0	1	PP710
19	47664890	47677127	12238	Q3	0	1	0	0	0	0	0	0	0	1	PP711
19	48061057	48061892	836	Q2	1	0	1	0	0	0	1	1	0	1	PP712
19	48128646	48129210	565	Q7	1	1	1	1	0	1	1	1	0	1	PP713
19	50709722	50709857	136	Q1	1	1	1	0	0	0	1	1	0	1	PP714
19	50785953	50786012	60	Q7	1	1	1	0	0	0	1	1	0	1	PP715
19	50922889	50924627	1739	Q2	1	0	1	0	0	0	0	0	0	1	PP716
19	50937949	50940477	2529	H2	1	1	1	0	0	0	0	1	1	1	PP717
19	50965819	50966879	1061	H2	1	1	1	0	0	0	0	1	0	1	PP718
19	50982182	50983101	920	H2	1	1	1	0	0	0	0	1	1	1	PP719
19	53018379	53019936	1558	Q9	1	0	1	1	0	1	1	1	0	1	PP720
19	55137466	55137837	372	Q1	1	1	1	1	0	1	1	1	0	1	PP721
19	55442803	55443554	752	Q7	0	1	0	1	0	1	1	1	0	1	PP722
19	56563375	56563472	98	Q7	0	1	0	0	0	0	0	0	0	1	PP723
19	56871252	56871702	451	Q7	0	1	0	1	0	0	0	0	0	1	PP724
19	57325727	57325911	185	Q1	0	1	1	1	0	1	1	1	0	2	PP725
19	57325727	57325911	185	Q1	0	1	1	1	0	1	1	1	0	2	PP726
19	58357817	58358384	568	Q7	1	2	1	1	0	1	1	1	0	2	PP727
19	58357817	58358384	568	Q7	1	2	1	1	0	1	1	1	0	2	PP728
19	59423833	59425976	2181	H8	0	0	0	1	0	1	1	0	1	1	PP729
19	59496174	59496440	267	Q7	1	1	1	1	0	1	1	1	0	1	PP730
19	59554960	59555092	133	Q1	1	1	1	1	0	1	1	1	0	1	PP731
19	60059361	60059499	139	H1	1	0	0	1	0	1	1	1	1	1	PP732
19	60181101	60181439	339	Q8	1	1	1	1	0	1	1	0	0	1	PP733
19	60693637	60694054	418	Q3	1	1	1	1	0	1	1	1	0	1	PP734
19	60848923	60849421	499	Q6	1	1	1	1	0	1	1	0	0	1	PP735
19	60928887	60929139	253	Q7	1	1	1	1	0	1	1	1	0	1	PP736
19	60954709	60956373	1665	H1	0	1	1	1	0	1	1	0	0	1	PP737
X	36234184	36234343	>2000	H7	0	0	0	0	0	0	0	1	0	1	PP738
X	93130993	93152177	21185	Q6	1	1	1	1	0	1	1	1	0	2	PP739
X	93130993	93152177	21185	Q6	1	1	1	1	0	1	1	1	0	2	PP740
X	117454414	117454437	>2000	H7	1	0	1	1	0	1	0	0	0	1	PP741
X	152736226	152736253	4000	H7	1	0	1	0	0	0	0	0	0	1	PP742
