# Supplementary material for: The fine-scale architecture of structural variants in 17 mouse genomes
Source: Genome Biol. 2012 Mar 20;13(3):R18. doi: 10.1186/gb-2012-13-3-r18 (PMC3439969; doi:10.1186/gb-2012-13-3-r18)
Supplement: Additional file 8 — Summary data of PCR and Sanger-based sequencing for each of the 21 PEM patterns. Column 1: PEM pattern (Table 1; Additional file 1). Column 2: number of unique SV sites PCRed. Column 3: chromosome 19 data (some cells are marked NA (not applicable) because we have not systematically inspected H6 and H7 patterns). Column 4: predicted SV. Column 5: PCR validated SV. Column 6: number of SVs sequenced at nucleotide level. Column 7: type of SV as simple, complex, false or variable number tandem repeat. [file gb-2012-13-3-r18-S8.XLS]

## Sheet: Additional file 8
PEM_PATTERN	#PCRed	#CHR19	PREDICTION	PCR_RESULTS	#SEQed	SV_TYPE
H1	130	271	Del	Del	97	simple
H2	153	346	Del	Del	103	simple
H3	18	14	Del	Del	18	simple
H4	9	1	Inv	Inv	6	simple
H5	14	1	Inv+Del	Inv+Del	0	complex
H6	42	NA	Ins	Ins	19	simple
H7	96	NA	Ins	Ins	5	simple
H8	14	1	tandem Dup	tandem Dup	8	simple
H9	1	0	inverted tandem Dup	inverted tandem Dup	0	complex
H10	1	2	Dup	Dup	0	simple
H11	12	0	Del/Inv in gain	Del/Inv in gain	0	complex
Q1	14	18	Del	Del	2	simple
Q2	11	9	Del+Ins	Del+Ins	0	complex
Q3	14	24	Del+Ins	Del+Ins	0	complex
Q4	10	5	Del	Del	3	simple
Q5	16	16	Ins	Ins	0	simple
Q6	15	23	false	false	0	false
Q7	55	146	Del	Del+Ins or Del	0	VNTR
Q8	10	1	Inv+Ins	Inv+Ins	0	complex
Q9	26	12	Ins	Ins	0	simple
Q10	1	0	false	false	0	false
Total	662	890			261
Note: Assuming an equal number of deletions and insertions, we predicted about 654 insertions (H6 and H7) on chromosome 19
