# Supplementary material for: The fine-scale architecture of structural variants in 17 mouse genomes
Source: Genome Biol. 2012 Mar 20;13(3):R18. doi: 10.1186/gb-2012-13-3-r18 (PMC3439969; doi:10.1186/gb-2012-13-3-r18)
Supplement: Additional file 9 — The 261 simple SV sites resolved at nucleotide level resolution using Sanger-based sequencing. Column 1: primer name. Columns 2 to 5: exact SV position. Column 6: PEM pattern. Column 7: length of any micro-deletion or micro-insertion at the SV breakpoint (bp). Columns 8 to 15: strain distribution pattern SDP. Columns 16 and 17: is there a SNP within the micro-homology (MH) or target site duplication (TSD) (0 = no, 1 = yes; NA, not applicable). Column 18: MH length (bp). Column 19: MH type. Column 20: TSD length. Column 21: origin of the inserted sequence. [file gb-2012-13-3-r18-S9.XLSX]

## Sheet: Additional file 9
PRIMER_NAME	CHR	SV_EXACT_START	SV_EXACT_END	SV_LENGTH	PEM_PATTERN	#N_DELINS_BKP	A/J	AKR/J	BALB/cJ	C3H/HeJ	C57BL/6J	CBA/J	DBA/2J	LP/J	SNP_AT_MH	SNP_AT_TSD	MH_LENGTH	MH_TYPE	TSD_LENGTH	INSERT_ORIGIN
1.7904008-7905070	1	7904302	7904691	390	H1	0	1	1	1	1	0	1	0	1	0	NA	3	direct	NA	NA
1.7911645-7912478	1	7911924	7912249	326	H2	0	1	1	1	1	0	1	0	1	NA	0	NA	NA	7	NA
1.8217034-8219227	1	8217107	8218868	1762	H1	1	1	1	1	1	0	1	1	1	0	NA	4	direct	NA	NA
1.8238846-8246470	1	8239022	8246006	6985	H2	0	1	1	1	1	0	1	1	1	NA	0	NA	NA	13	NA
1.19619967-19620141	1	19620056	19620057	622	H6	0	1	1	1	1	0	1	0	1	0	NA	3	direct	NA	de novo
1.33429876-33429897	1	33429543	33429646	104	H4	18+9	1	0	0	1	0	0	1	0	1	NA	9	rc	NA	NA
1.34715089-34719679	1	34715477	34719346	3870	H1	0	1	1	0	1	0	1	1	0	0	NA	4	direct	NA	NA
1.67335275-67336199	1	67335622	67335755	134	H4	19	1	1	0	1	0	1	1	1	0	NA	NA	NA	NA	NA
1.100538221-100541121	1	100538748	100540638	1891	H2	0	0	2	0	0	0	0	1	1	NA	1	NA	NA	7	NA
1.144252078-144260932	1	144252540	144260553	8014	H2	8	1	0	0	1	0	1	0	0	NA	?	NA	NA	?	NA
1.144266714-144272532	1	144267285	144272399	5115	H1	0	1	0	0	1	0	1	0	0	0	NA	8	direct	NA	NA
1.158394458-158401951	1	158394620	158401436	6817	H1	0	0	1	0	0	0	0	0	0	0	NA	NA	NA	NA	NA
1.170885957-170886086	1	170885986	170885992	398	H7	5	1	1	0	1	0	0	0	1	0	NA	8	reverse	NA	LINE
1.177296749-177297154	1	177296844	177296845	203	H7	0	1	1	1	1	0	1	1	1	0	NA	3	direct	NA	SINE
1.178371455-178393938	1	178371666	178393696	22031	H8	1	1	0	0	0	0	0	0	0	0	NA	3	direct	NA	NA
1.189253835-189255840	1	189254262	189255229	968	H1	0	1	1	1	1	0	0	0	0	0	NA	4	direct	NA	NA
1.190746708-190754116	1	190747284	190753756	6473	H2	0	1	1	1	1	0	1	1	1	NA	0	NA	NA	5	NA
2.3886603-3892235	2	3887052	3891926	4875	H2	2	0	0	0	0	0	0	0	1	NA	0	NA	NA	?	NA
2.74930709-74931194	2	74930888	74930889	383	H6	0	0	0	0	1	0	1	1	0	0	NA	4	direct	NA	de novo
2.86179514-86187418	2	86179898	86186982	7085	H2	0	1	1	1	1	0	1	1	1	NA	0	NA	NA	6	NA
2.100010881-100016267	2	100011323	100015761	4439	H2	0	1	1	1	1	0	1	1	1	NA	0	NA	NA	13	NA
2.113227592-113228605	2	113228067	113228166	100	H1	0	0	0	0	1	0	0	0	0	0	NA	6	direct	NA	NA
2.113229760-113231159	2	113229898	113230949	1052	H1	0	0	0	0	1	0	0	0	0	0	NA	7	direct	NA	NA
2.113358163-113365607	2	113358620	113365020	6401	H2	0	1	1	1	1	0	1	1	0	NA	0	NA	NA	5	NA
2.116881113-116888948	2	116881603	116883898	2296	H3	0	0	0	0	1	0	1	0	0	0	NA	2	direct	NA	NA
2.116881113-116888948	2	116883971	116888507	4537	H3	0	0	0	0	1	0	1	0	0	0	NA	2	direct	NA	NA
2.123184473-123185600	2	123185031	123185308	278	H1	7	1	1	1	1	0	1	1	1	0	NA	NA	NA	NA	NA
2.123468041-123469753	2	123468549	123469197	649	H1	37	1	0	1	0	0	0	1	0	0	NA	?	?	NA	repeat
2.140310224-140345700	2	140309421	140346234	36814	H8	0	1	0	0	0	0	0	0	0	0	NA	2	direct	NA	NA
2.141667655-141704702	2	141668240	141703651	35412	H1	4	0	0	0	0	0	0	1	0	0	NA	3	mirror	NA	NA
2.144402280-144403085	2	144402760	144402971	212	H2	0	0	0	0	0	0	0	1	1	NA	0	NA	NA	15	NA
2.146021765-146024617	2	146022210	146024157	1948	H1	0	1	0	1	1	0	1	0	0	0	NA	3	direct	NA	NA
2.152910165-152912600	2	152910553	152912192	1640	H1	0	1	0	0	0	0	0	0	0	0	NA	3	direct	NA	NA
2.152944415-152945482	2	152944961	152945157	197	H1	0	1	0	0	0	0	0	0	0	NA	0	NA	NA	15	NA
2:162296044-162297125	2	162296521	162296673	153	H1	0	0	1	0	0	0	0	1	1	0	NA	~12	?	NA	NA
2:162301432-162302416	2	162302046	162302116	71	H1	0	0	0	0	0	0	0	1	1	0	NA	3	direct	NA	NA
2.162553501-162555613	2	162553910	162555176	1267	H2	0	0	0	0	0	0	0	1	1	NA	0	NA	NA	15	NA
2.162553501-162555613	2	162555278	162555297	20	H1	0	0	0	0	0	0	0	1	1	0	NA	3	direct	NA	NA
2.162557825-162560128	2	162558277	162559605	1329	H1	0	1	0	1	1	0	1	1	1	0	NA	3	direct	NA	NA
3.34178896-34185221	3	34179356	34184704	5349	H1	2	1	0	0	1	0	1	0	0	0	NA	3	direct	NA	NA
3.37113208-37116607	3	37113544	37116357	2814	H2	0	1	1	0	1	0	1	1	1	NA	0	NA	NA	6	NA
3.37831185-37832410	3	37832169	37832344	176	H1	7	1	0	0	1	0	1	0	0	1	NA	9	direct	NA	NA
3.70485526-70486451	3	70485722	70485937	216	H1	4	1	1	1	1	0	1	1	1	0	NA	4	direct	NA	NA
3.70491047-70499988	3	70491633	70498691	7059	H2	0	1	1	1	1	0	1	1	1	NA	1	NA	NA	15	NA
3.70491047-70499988	3	70499090	70499594	505	H1	3	1	1	1	1	0	1	1	1	0	NA	?	?	NA	NA
3.70547587-70551787	3	70548168	70548169	12	H7	0	1	1	1	0	0	1	1	1	0	NA	7	direct	NA	NA
3.70547587-70551787	3	70548190	70551321	3132	H2	0	1	1	1	1	0	1	1	1	NA	0	NA	NA	7	NA
3.74603562-74605479	3	74604008	74605021	1014	H2	12	0	1	0	0	0	0	1	1	NA	?	NA	NA	?	NA
3.126937648-126939323	3	126938128	126938804	677	H2	0	1	0	1	1	0	1	0	1	0	NA	~230bp	NA	NA	NA
3.127297248-127299004	3	127297615	127298657	1043	H1	1	1	0	1	1	0	1	0	1	0	NA	2	rc	NA	NA
4.49690208-49690506	4	49690362	49690363	137	H6	0	0	0	0	0	0	1	1	0	0	NA	NA	NA	NA	VNTR
4.54638548-54646577	4	54639543	54646027	6485	H2	0	1	1	1	1	0	1	1	1	NA	0	NA	NA	14	NA
4.54667618-54675440	4	54668271	54674939	6669	H2	0	1	1	1	1	0	1	1	1	NA	0	NA	NA	14	NA
4.54682378-54690302	4	54683053	54689756	6704	H2	0	1	1	1	1	0	1	1	1	NA	0	NA	NA	17	NA
4.54708275-54716352	4	54708586	54714804	6219	H2	0	1	1	1	1	0	1	1	1	NA	1	NA	NA	20	NA
4.108950959-108951474	4	108951263	108951264	~6400	H7	0	1	0	0	0	0	0	1	1	0	?	NA	NA	?	?LINE
4.111730212-111737268	4	111730456	111736678	6223	H2	0	1	1	1	1	0	1	1	1	NA	0	NA	NA	15	NA
4.111737049-111743863	4	111737349	111743558	6210	H2	0	1	1	1	1	0	1	1	1	NA	0	NA	NA	NA	NA
4.113837214-113839321	4	113837502	113839048	1547	H1	107	1	1	1	1	0	1	1	1	0	NA	5	rc	NA	LINE
4.118268452-118269671	4	118269039	118269247	209	H2	0	1	0	1	1	0	1	1	1	NA	0	NA	NA	16	NA
4.118274914-118278028	4	118275150	118277695	2546	H1	0	1	0	1	1	0	1	1	0	0	NA	7	reverse-direct	NA	NA
4.126150961-126151989	4	126151361	126151553	193	H2	0	0	0	1	1	0	1	1	0	NA	0	NA	NA	15	NA
4.130038260-130038615	4	130038388	130038389	202	H7	0	0	0	0	0	0	0	0	1	0	0	NA	NA	17	SINE
4.136567574-136568923	4	136568128	136568377	250	H1	0	1	1	1	1	0	1	1	0	0	NA	?	?	NA	NA
4.136610127-136611323	4	136610614	136610855	242	H1	0	1	1	1	1	0	1	1	0	0	NA	?	?	NA	NA
4.138257200-138258190	4	138257417	138257954	538	H2	0	0	1	1	1	0	1	1	0	NA	0	NA	NA	4	NA
4.142499382-142501062	4	142499810	142500621	812	H1	0	0	1	0	1	0	1	0	0	0	NA	4	direct	NA	NA
4.147244091-147246010	4	147244398	147245739	1342	H1	0	0	1	0	1	0	1	1	1	0	NA	NA	NA	NA	NA
4.148074139-148074510	4	148074337	148074345	414	H6	7	2	1	2	1	0	1	2	2	0	NA	5	mirror	NA	NA
4.148074139-148074510	4	148074347	148074348	p600	H7	0	1	2	1	2	0	2	1	1	0	NA	6	mirror-direct	NA	SINE
4.148496154-148497152	4	148496626	148496829	204	H2	0	1	1	1	1	0	1	1	1	NA	0	NA	NA	16	NA
5.28927388-28937833	5	28927814	28937390	9577	H2	21	1	1	1	1	0	1	0	1	0	NA	4	rc	NA	repeat
5.35816357-35817292	5	35816744	35816834	91	H4	33	1	1	1	1	0	1	0	0	0	NA	3	rc	NA	NA
5.49217013-49218098	5	49217458	49217662	205	H2	0	1	1	1	1	0	1	1	0	0	1	NA	NA	15	NA
5.49224025-49225179	5	49224513	49224660	148	H1	0	1	1	1	1	0	1	1	0	0	NA	41	direct	NA	NA
5.63737731-63739046	5	63738213	63738612	400	H2	0	0	0	1	0	0	0	0	0	NA	0	NA	NA	6	NA
5.74085865-74088965	5	74086526	74088366	1841	H1	0	0	0	0	1	0	1	1	0	0	NA	4	direct	NA	NA
5.74338472-74342659	5	74339123	74339896	774	H3	0	0	0	0	1	0	1	1	0	0	NA	3	direct	NA	NA
5.74338472-74342659	5	74340247	74342120	1874	H3	0	0	0	0	1	0	1	1	0	0	NA	2	direct	NA	NA
5.75139388-75141501	5	75140022	75141012	991	H1	0	0	0	1	1	0	1	1	1	0	NA	?	?	NA	NA
5.75151589-75156688	5	75152281	75156021	3741	H1	0	1	0	1	1	0	1	1	0	1	NA	3	mirror	NA	NA
5.87850152-87855344	5	87850554	87854999	4446	H1	0	0	0	0	0	0	0	0	1	0	NA	6	direct	NA	NA
5.101285741-101286736	5	101286287	101286513	227	H2	0	1	1	1	1	0	1	1	1	NA	0	NA	NA	9	NA
5.101293710-101294985	5	101294132	101294515	384	H1	0	1	1	1	1	0	1	1	1	0	NA	3	direct	NA	NA
5.101296173-101297137	5	101296700	101296994	295	H1	2	1	1	1	1	0	1	1	1	0	NA	62	direct	NA	NA
5.101300068-101301126	5	101300414	101300925	512	H1	1	1	1	1	1	0	1	1	1	0	NA	6	direct	NA	NA
5.101301063-101302121	5	101301368	101301563	196	H2	3	1	1	1	1	0	1	1	1	NA	0	NA	NA	15	NA
5.101302159-101302784	5	101302256	101302347	92	H1	19	1	1	1	1	0	1	1	1	0	NA	?	?	NA	NA
5.148936063-148937589	5	148936541	148937099	559	H1	0	1	1	1	1	0	0	0	0	0	NA	3	direct	NA	NA
6.8002513-8006519	6	8002992	8006085	3094	H2	0	1	1	0	0	0	0	1	1	NA	0	NA	NA	6	NA
6.50316946-50308397	6	50307661	50317358	9698	H8	0	0	0	0	0	0	0	0	1	0	NA	3	direct	NA	NA
6.50719719-50724884	6	50720189	50724196	4008	H1	0	0	1	1	0	0	0	0	0	0	NA	6	direct	NA	NA
6.74423582-74434684	6	74424049	74433904	9856	H2	0	0	1	1	0	0	0	0	0	0	NA	1	direct	NA	NA
6.101726600Fgain-101733163Rgain	6	101726204	101734221	8018	H8	0	1	1	1	1	0	0	1	0	0	NA	3	direct	NA	NA
6.105355928-105364356	6	105356596	105364136	7541	H2	2	1	1	1	1	0	1	0	0	0	NA	?	?	NA	NA
6.116634706-116641981	6	116635166	116641587	6422	H2	0	0	1	0	1	0	1	1	1	NA	0	NA	NA	8	NA
6.129904733-129910543	6	129905589	129909799	4211	H1	0	1	1	1	1	0	1	1	1	0	NA	1	direct	NA	NA
6.132580516-132613974	6	132580541	132613777	33237	Q4	0	1	1	1	1	0	1	1	1	0	NA	NA	NA	NA	NA
6.135231028-135238596	6	135231391	135237865	6475	H2	10	1	1	1	1	0	1	1	1	NA	0	NA	NA	15	NA
6.145437273-145442830	6	145437565	145441891	4327	H2	0	1	2	1	2	0	0	2	1	0	NA	NA	NA	8	NA
6.145437273-145442830	6	145437565	145442373	4809	H2	0	2	1	2	1	0	0	1	2	NA	1	NA	NA	8	NA
6.145457825-145458848	6	145458156	145458387	232	H2	0	0	1	0	1	0	0	1	0	NA	0	NA	NA	19	NA
6.145480124-145481325	6	145480570	145480905	336	H2	0	0	1	0	1	0	0	1	1	0	?	NA	NA	?	NA
6.145489732-145490908	6	145490047	145490501	455	H2	5	0	1	0	1	0	0	1	0	NA	1	NA	NA	10	NA
6.145541247-145542452	6	145541512	145542036	525	H2	0	0	1	0	1	0	0	1	0	0	NA	15	direct	15	NA
7.17246450-17253461	7	17246703	17253185	6483	H2	0	0	0	0	1	0	1	1	1	NA	0	NA	NA	16	NA
7.18384847-18392603	7	18385323	18392140	6818	H2	0	0	1	0	1	0	1	1	1	NA	0	NA	NA	11	NA
7.18573056-18574293	7	18573450	18573999	550	H2	0	1	1	1	1	0	1	1	1	NA	0	NA	NA	6	NA
7.47344638-47345787	7	47345019	47345071	53	H2	0	1	1	1	1	0	1	0	1	0	NA	~40	NA	NA	NA
7.69157204-69160914	7	69157646	69160446	2801	H2	0	0	0	1	0	0	0	2	0	NA	0	NA	NA	14	NA
7.90731521 90732310	7	90731819	90731820	~6400	H7	0	1	1	1	0	0	0	0	0	NA	?	NA	NA	?	LINE
7.92952721-92954474	7	92953110	92954752	1643	H4	4	0	0	0	1	0	1	1	1	0	NA	6	mirror	NA	NA
7.106454564-106455539	7	106454826	106455107	282	H1	0	0	0	0	1	0	1	1	0	0	NA	3	direct	NA	NA
7.106458990-106460006	7	106459299	106459507	209	H2	1	0	0	0	1	0	1	1	1	NA	0	NA	NA	16	NA
7.111397083-111479438	7	111397607	111479433	81827	Q4	0	1	1	1	1	0	1	1	1	0	NA	NA	NA	NA	NA
7.111504767-111505403	7	111504989	111505193	205	H1	0	1	1	1	1	0	1	1	1	0	NA	4	direct	NA	NA
7.120410141-120415282	7	120410462	120414438	3977	H1	0	0	0	0	1	0	1	1	0	0	NA	3	direct	NA	NA
7.146391582-146392731	7	146392023	146392189	167	H4	44+22	1	1	1	1	0	0	1	1	0	NA	NA	NA	NA	VNTR
8.19115815-19120364	8	19116305	19120037	3733	H2	0	1	0	1	1	0	1	1	1	0	NA	NA	NA	10	NA
8.19447150-19450659	8	19447465	19450575	3111	H1	54	1	0	1	1	0	1	1	0	0	NA	NA	NA	NA	VNTR
8.24639389-24640682	8	24639728	24640312	585	H1	0	0	0	0	0	0	0	0	1	0	NA	7	direct-mirror	NA	NA
8.30669743-30670865	8	30669981	30670519	539	H2	0	1	1	1	1	0	1	1	1	NA	1	NA	NA	6	NA
8.31508823-31516442	8	31509487	31515680	6194	H2	0	1	1	1	1	0	1	1	1	NA	1	NA	NA	14	NA
8.31578639-31579488	8	31578907	31578989	83	H1	0	1	1	1	1	0	1	1	1	0	NA	4	direct-rc	NA	NA
8.31595037-31596035	8	31595441	31595783	343	H2	0	1	1	1	1	0	1	1	1	NA	0	NA	NA	8	NA
8.32237886-32238412	8	32237946	32237948	391	H6	1	1	1	1	1	0	1	1	1	0	NA	3	rc	NA	de novo
8.38127934-38135087	8	38128484	38134853	6370	H2	0	1	1	1	1	0	1	1	1	NA	0	NA	NA	17	NA
8.83669305-83669479	8	83669416	83669417	669	H6	0	1	0	0	1	0	1	1	0	0	NA	?	?	NA	de novo
8.87956984-87957661	8	87957244	87957245	500	H7	0	1	0	0	1	0	1	1	0	NA	?	NA	NA	?	LINE
8.93565577-93566154	8	93565786	93565983	198	H1	0	0	1	1	0	0	1	1	1	0	NA	>50	direct	NA	NA
8.118630258-118631516	8	118630679	118631013	335	H1	0	0	0	0	0	0	1	1	0	0	NA	3	mirror	NA	NA
8.129687105-129697923	8	129687910	129697554	9645	H1	0	0	0	0	0	0	1	1	0	0	NA	?	?	NA	NA
9.22004539-22005374	9	22004856	22005023	168	H1	0	0	0	0	0	0	0	0	1	0	NA	>50	direct	NA	NA
9.32815497-32818299	9	32815884	32817366	1483	H2	1	0	0	0	0	0	0	1	1	NA	0	NA	NA	14	NA
9.38402299-38403785	9	38402589	38403498	910	H1	1	1	1	1	1	0	0	1	0	0	NA	5	direct	NA	NA
9.39157847-39159725	9	39158033	39158233	201	H3	0	0	0	0	0	0	1	0	0	NA	0	NA	NA	13	NA
9.39157847-39159725	9	39158283	39158922	640	H3	0	0	0	0	0	0	1	0	0	NA	0	NA	NA	14	NA
9.39157847-39159725	9	39158953	39159211	259	H3	11	0	0	0	0	0	1	0	0	0	NA	NA	NA	NA	NA
9.47966422-47967676	9	47966786	47967163	378	H2	0	1	1	1	1	0	1	1	1	NA	0	NA	NA	8	NA
9.47971592-47973191	9	47972404	47972633	230	H1	0	0	0	0	0	0	0	0	1	0	NA	4	direct	NA	NA
9.48006861-48008754	9	48007440	48008177	738	H2	0	1	1	1	1	0	1	1	1	0	NA	6	direct	NA	NA
9.55825043-55827231	9	55825312	55826965	1654	H1	0	1	1	0	1	0	1	1	1	0	NA	2	direct	NA	NA
9.65829118-65833186	9	65829466	65832813	3348	H1	5	1	1	1	1	0	0	0	1	0	NA	3	direct	NA	NA
9.105547276-105548469	9	105547865	105548006	142	H1	0	1	1	1	1	0	1	1	1	0	NA	2	direct	NA	NA
9.105608704-105609804	9	105609003	105609365	363	Q1	0	1	1	1	1	0	1	1	1	0	NA	~100bp	direct	NA	NA
9.105671731-105673380	9	105672147	105672822	676	H1	0	1	1	1	1	0	1	1	1	0	NA	?	?	NA	NA
9.111152655-111153895	9	111153190	111153615	426	H1	0	0	0	0	0	0	1	0	1	0	NA	4	direct	NA	NA
10.9908830-9911885	10	9908911	9911671	2761	H1	2	1	1	1	1	0	1	0	1	0	NA	?	?	NA	NA
10.10741650-10741759	10	10741720	10741722	233	H6	1	1	1	1	1	0	1	0	1	0	NA	7	reverse	NA	de novo
10.18087712-18092702	10	18087739	18092433	4695	H1	0	1	0	1	1	0	1	1	1	0	NA	3+2	rc-direct	NA	NA
10.20466834-20468045	10	20467348	20467894	547	H1	34	0	1	0	0	0	0	0	0	0	NA	4	direct	NA	copy number gain from chr18
10.20472541-20474111	10	20473027	20473679	653	H1	5	0	1	0	0	0	0	0	0	0	NA	?	?	NA	NA
10.63203843-63211340	10	63204383	63210721	6339	H2	0	0	0	0	0	0	0	0	1	NA	0	NA	NA	14	NA
10.63250001-63252984	10	63250538	63251147	610	H3	0	0	0	0	0	0	0	0	1	0	NA	NA	NA	5	NA
10.63250001-63252984	10	63251470	63252488	1019	H3	0	0	0	0	0	0	0	0	1	NA	0	NA	NA	16	NA
10.63528194-63531370	10	63528576	63530867	2292	H1	0	0	0	0	0	0	0	0	1	0	NA	2	direct	NA	NA
10.63663599-63671517	10	63664018	63670857	6840	H2	0	0	0	0	0	0	0	0	1	NA	0	NA	NA	15	NA
10.63856130-63859223	10	63856607	63859006	2400	H2	0	0	0	0	0	0	0	0	1	NA	0	NA	NA	15	NA
10.64001700-64004588	10	64002264	64004151	1888	H2	5	0	0	0	0	0	0	0	1	NA	0	NA	NA	5	NA
10.82047639-82050910	10	82048118	82050293	2176	H1	0	1	1	1	1	0	1	1	1	0	NA	9	NA	NA	NA
10.88426158-88431506	10	88426617	88431075	4459	H2	0	1	1	1	1	0	1	1	1	NA	0	NA	NA	6	NA
10.89517397-89523467	10	89517732	89522992	5261	H2	3	0	0	0	0	0	0	1	0	NA	1	NA	NA	5	NA
10.97080134-97085845	10	97080464	97085533	5070	H1	0	0	1	0	0	0	0	0	0	0	NA	10	direct	NA	NA
10.99066787-99068688	10	99067034	99068050	1017	H1	0	0	1	0	1	0	1	0	0	0	NA	6	direct	NA	NA
10.103497401-103499788	10	103498009	103499237	1229	H1	0	1	0	1	0	0	0	1	0	0	NA	4	direct	NA	NA
10.103691155-103697126	10	103691728	103696468	4741	H1	1	0	1	0	1	0	1	0	1	0	NA	3	direct	NA	NA
10.104432160-104439328	10	104432371	104438855	6485	H2	0	0	1	0	1	0	1	0	1	NA	0	NA	NA	5	NA
10.104483610-104487604	10	104483774	104486910	3137	H1	0	1	0	1	0	0	0	1	0	0	NA	3	direct	NA	NA
10.123635616-123635937	10	123635783	123635784	252	H6	0	1	1	1	1	0	1	1	0	0	NA	4	direct	NA	de novo
11.27195574-27200170	11	27196028	27196042	15	H1	3	1	0	0	1	0	0	1	0	0	NA	5	direct	NA	NA
11.27195574-27200170	11	27196067	27196213	147	H1	0	1	0	0	1	0	0	1	0	0	NA	NA	NA	NA	NA
11.27207025-27210916	11	27207587	27210070	2484	H2	0	1	0	0	1	0	0	1	0	NA	0	NA	NA	7	NA
11.27277626-27278626	11	27277671	27278146	476	H1	0	1	0	0	1	0	0	1	0	0	NA	?	?	NA	NA
11.28868621-28875970	11	28869029	28875370	6342	H2	1	1	0	0	1	0	0	1	0	0	1	NA	NA	14	NA
11.28924348-28931211	11	28925091	28930829	5739	H2	0	1	1	1	1	0	0	1	1	NA	0	NA	NA	11	NA
11.38294607-38301605	11	38295032	38300827	5796	H2	0	1	0	1	1	0	1	1	1	NA	0	NA	NA	6	NA
11.46645928-46646144	11	46646071	46646072	1102	H6	0	1	1	1	1	0	1	0	1	0	NA	3	reverse	NA	de novo
11.74202697-74180007	11	74179316	74203182	23867	H8	0	0	1	1	1	0	1	1	1	0	NA	2	direct	NA	NA
11.103369810-103391289	11	103370240	103390698	20459	H1	0	0	0	1	0	0	0	0	0	0	NA	4	reverse	NA	NA
11.115105920-115106460	11	115106127	115106250	124	H1	2	0	0	1	0	0	0	0	0	0	NA	NA	NA	NA	NA
12.27031136-27032890	12	27032128	27032356	229	H1	0	1	1	1	1	0	1	1	1	0	NA	5	direct	NA	NA
12.27039918-27041165	12	27040459	27040522	64	H1	1	1	1	1	1	0	1	1	1	1	NA	6	direct	NA	NA
12.27046254-27047649	12	27046544	27047255	712	H1	0	0	1	0	0	0	0	1	0	0	NA	2	direct	NA	NA
12.27203044-27209319	12	27203911	27208747	4837	H1	0	1	1	1	1	0	1	1	1	0	NA	2	direct	NA	NA
12.27232416-27234187	12	27233106	27233454	349	H1	0	1	1	1	1	0	1	1	1	0	NA	?	?	NA	NA
12.27443414-27447407	12	27443614	27446916	3303	H1	0	0	1	0	0	0	0	1	0	0	NA	1	direct	NA	NA
12.28724083-28725644	12	28724825	28725292	468	H2	0	1	1	1	1	0	1	1	1	0	NA	~122bp	direct	NA	NA
12.28749774-28751206	12	28750412	28750710	299	H1	0	1	1	1	1	0	1	1	1	1	NA	4	rc	NA	NA
12.29197737-29197737	12	29197920	29197922	353	H6	1	1	0	1	1	0	1	1	1	0	NA	2	mirror	NA	de novo
12.37880752-37888609	12	37881345	37888152	6808	H2	0	1	0	1	1	0	1	1	0	NA	0	NA	NA	11	NA
12.37906554-37907459	12	37906873	37907376	504	H2	0	0	0	0	0	0	0	1	0	0	NA	5	direct	NA	NA
12.37916733-37925167	12	37917257	37924452	7196	H2	0	0	0	0	0	0	0	1	0	NA	0	NA	NA	15	NA
12.37930320-37937382	12	37930820	37937052	6233	H2	0	0	0	0	0	0	0	1	0	0	0	NA	NA	16	NA
12.65275032-65281633	12	65275455	65280967	5513	H1	1	1	0	1	1	0	1	1	1	0	NA	NA	NA	NA	NA
12.94061414-94061544	12	94061490	94061511	587	H6	20	1	0	0	1	0	0	1	0	0	NA	2	direct	NA	de novo
12.108581949-108583052	12	108582126	108582389	264	H1	0	2	2	1	2	0	2	0	0	0	NA	~190bp	direct	NA	NA
12.108581949-108583052	12	108582126	108582554	429	H1	0	1	1	2	1	0	1	0	0	0	NA	~40bp	direct	NA	NA
13.4721151-47211611	13	47211585	47211586	298	H6	0	1	0	1	1	0	1	1	1	0	NA	2	mirror	NA	de novo
13.84973598-84981409	13	84974150	84980781	6632	H2	0	1	1	1	1	0	1	1	1	NA	0	NA	NA	14	NA
13.96583157-96585704	13	96583639	96584969	1331	H1	0	0	1	1	1	0	1	1	0	0	NA	5	direct	NA	NA
13.96778135-96779597	13	96778608	96779025	418	H1	0	1	0	0	0	0	0	0	0	0	NA	2	mirror	NA	NA
13.113783016-11378353	13	113783196	113783359	164	H1	0	1	0	0	0	0	0	0	0	0	NA	NA	NA	NA	NA
13.115609651-115610194	13	115609852	115610030	179	H1	3	1	1	0	0	0	0	0	0	0	NA	5	mirror	NA	NA
13.115834553-115835946	13	115835117	115835358	242	H2	31	1	0	0	0	0	0	0	0	0	?	3	direct	?	novel
13.115836247-115837496	13	115836701	115836904	204	H2	0	1	0	0	0	0	0	0	0	NA	0	NA	NA	14	NA
13.117778170-117779562	13	117778706	117778892	187	H3	1	1	0	0	0	0	0	0	0	NA	1	NA	NA	12	NA
13.117778170-117779562	13	117778915	117778929	15	H3	0	1	0	0	0	0	0	0	0	0	NA	4	direct	NA	NA
13.119048902-119051923	13	119049089	119051561	2473	H2	0	1	1	1	0	0	0	0	0	NA	0	NA	NA	58	NA
13.119057463-119058672	13	119057811	119058288	478	H2	0	1	1	1	0	0	0	0	0	NA	0	NA	NA	6	NA
13.119061498-119063987	13	119062186	119063760	1575	H1	0	1	1	1	0	0	0	0	0	0	NA	5	direct	NA	NA
13.119081411-119083303	13	119081799	119082924	1126	H1	0	1	1	1	0	0	0	0	0	0	NA	1	direct	NA	NA
13.119087105-119088329	13	119087544	119087994	451	H2	0	1	1	1	0	0	0	0	0	NA	0	NA	NA	10	NA
13.119133705-119135534	13	119134049	119135126	1078	H2	0	1	1	1	0	0	0	0	0	NA	1	NA	NA	17	NA
14.71237570-71239438	14	71238275	71238776	502	H2	1	1	0	1	0	0	0	0	1	NA	0	NA	NA	13	NA
14.71240133-71241508	14	71240744	71240859	116	H2	0	1	0	1	0	0	0	0	1	1	NA	~52bp	direct	NA	NA
14.92627025-92634215	14	92627450	92633711	6262	H2	0	1	1	1	1	0	1	0	0	NA	0	NA	NA	14	NA
14.97507983-97513177	14	97508958	97512902	3945	H1	3	1	1	1	1	0	1	1	0	0	NA	?	?	NA	NA
14.101075050-101085934	14	101075452	101085425	9974	H2	0	1	1	1	1	0	1	1	2	0	NA	6	rc-direct	NA	NA
14.101077154-101083298	14	101077642	101082752	5111	H2	0	2	2	2	2	0	2	2	1	NA	0	NA	NA	16	NA
15.70680871-70688310	15	70681438	70687861	6424	H2	0	0	0	0	0	0	0	1	1	NA	0	NA	NA	13	NA
15.70693436-70694508	15	70693858	70694038	181	H2	1	0	0	0	0	0	0	1	1	NA	0	NA	NA	11	NA
15.70716488-70717672	15	70716744	70717560	817	H2	0	0	0	0	0	0	0	1	1	NA	1	NA	NA	11	NA
15.70725265-70732385	15	70725434	70731693	6260	H3	0	0	0	0	0	0	0	1	1	0	0	NA	NA	11	NA
15.90971051-90975313	15	90971314	90971697	384	H3	0	1	0	0	1	0	1	1	1	0	NA	~95bp	direct	NA	NA
15.90971051-90975313	15	90971971	90974384	2414	H3	0	1	0	0	1	0	1	1	1	0	NA	3	direct	NA	NA
15.98328348-98329452	15	98328544	98328861	318	H3	0	1	0	0	1	0	0	0	0	0	NA	NA	NA	NA	NA
15.98328348-98329452	15	98329028	98329296	269	H3	0	1	0	0	1	0	0	0	0	0	NA	NA	NA	NA	NA
16.31736881-31741442	16	31737358	31740763	3406	H1	0	0	1	0	1	0	1	1	1	0	NA	6	direct-reverse	NA	NA
16.36242821-36243627	16	36242912	36243320	409	H2	0	1	0	1	0	0	0	0	1	NA	0	NA	NA	5	NA
16.36243635-36321356	16	36244199	36320642	76444	Q4	21	1	0	1	0	0	0	0	1	0	NA	3	rc	NA	copy number gain from chr4
16.38869208-38871939	16	38869782	38871537	1756	H2	0	1	1	1	1	0	1	1	1	0	NA	NA	NA	15	NA
16.45988015-45991111	16	45988504	45990548	2045	H1	0	0	0	0	1	0	1	0	0	0	NA	3	direct	NA	NA
16.46015686-46018809	16	46016153	46018286	2134	H2	289	0	0	0	1	0	1	0	0	0	?	NA	NA	?	repeat
16.46040001-46041412	16	46040340	46040809	470	H2	0	0	0	0	1	0	1	0	0	NA	0	NA	NA	15	NA
16.46076830-46083963	16	46077336	46083470	6135	H2	0	0	0	0	1	0	1	0	0	NA	0	NA	NA	14	NA
16.46103172-46106459	16	46103583	46106010	2428	H1	24	0	0	0	1	0	1	0	0	0	NA	?	?	NA	local copy number gain
16.47747143-47754615	16	47747657	47754129	6473	H2	0	0	0	0	1	0	1	0	0	NA	0	NA	NA	14	NA
16.50084681-50089952	16	50085097	50089492	4396	H2	0	0	0	0	1	0	1	0	1	0	0	NA	NA	6	NA
16.93649026-93650973	16	93649496	93650617	1122	H2	0	1	1	1	1	0	1	1	1	NA	0	NA	NA	10	NA
17.24104475-24104605	17	24104562	24104563	256	H6	0	1	1	1	1	0	1	1	1	0	NA	6	direct	NA	de novo
17.31060418-30584495	17	30584323	31061159	476837	H8	0	1	1	0	1	0	1	1	1	0	NA	4	direct	NA	NA
17.30781282-30782075	17	30781648	30781883	236	Q1	0	1	1	1	1	0	1	1	1	NA	0	NA	NA	15	NA
17.34483562-34483858	17	34483681	34483682	629	H6	0	0	0	0	1	0	1	0	1	0	NA	2	direct	NA	de novo
17.78433178-78434964	17	78433695	78434550	856	H2	0	0	0	0	1	0	1	1	0	0	?	NA	NA	?	NA
17.78459527-78462103	17	78459847	78459876	30	H3	0	0	0	0	1	0	1	1	0	0	NA	~16bp	NA	NA	NA
17.78459527-78462103	17	78459961	78461621	1661	H3	0	0	0	0	1	0	1	1	0	0	NA	9	direct-mirror-direct	NA	NA
17.78468032-78475580	17	78468447	78475150	6704	H2	0	0	0	0	1	0	1	1	0	NA	0	NA	NA	14	NA
17.78487534-78489030	17	78487948	78488586	639	H2	0	0	0	0	1	0	1	1	0	NA	0	NA	NA	18	NA
17.91923532-91930786	17	91923991	91930215	6225	H2	0	0	1	0	1	0	0	1	1	0	0	NA	NA	14	NA
18.14490294-14491291	18	14490477	14490567	91	H4	8	1	1	1	1	0	1	0	1	0	NA	7	rc	NA	NA
18.57900769-57818512	18	57817850	57901152	83303	H8	0	0	1	0	0	0	0	0	0	0	NA	?	?	NA	NA
18.64607466-64610031	18	64607747	64609669	1923	H2	0	0	1	0	0	0	0	0	1	NA	0	NA	NA	14	NA
18.72226431-72230530	18	72226898	72230061	3164	H1	0	1	1	1	1	0	1	1	1	0	NA	4	direct	NA	NA
19.31503580-31504516	19	31503801	31504276	476	H2	0	0	0	0	0	0	0	0	1	NA	0	NA	NA	11	NA
19.38121830-38122981	19	38122405	38122406	178	H7	0	1	1	1	1	0	1	1	1	NA	0	NA	NA	9	SINE
19.41003875-41005012	19	41004606	41004610	97	H6	3	1	1	1	0	0	0	0	1	0	NA	4	direct	NA	local copy number gain
19.45205322-45206815	19	45205757	45206387	631	H1	0	0	1	0	1	0	1	0	0	0	NA	4	direct	NA	NA
19.50937582-50941130	19	50937949	50940477	2529	H2	0	1	1	1	0	0	0	0	1	NA	1	NA	NA	6	NA
19.50981691-50983776	19	50982182	50983101	920	H2	0	1	1	1	0	0	0	0	1	NA	1	NA	NA	10	NA
19.59425380Fgain-59424192Rgain	19	59423833	59425976	2144	H8	0	0	0	0	1	0	1	1	0	0	NA	2	direct	NA	NA
19.60058976-60059780	19	60059361	60059499	139	H1	0	1	0	0	1	0	1	1	1	0	NA	8	direct	NA	NA
